# Supplementary material for: CtIP-dependent nascent RNA expression flanking DNA breaks guides the choice of DNA repair pathway
Source: Nat Commun. 2022 Sep 9;13:5303. doi: 10.1038/s41467-022-33027-z (PMC9463442; doi:10.1038/s41467-022-33027-z)
Supplement: Supplementary file 5 — Source Data [file 41467_2022_33027_MOESM5_ESM.xlsx]

## Sheet: Fig.1b
NO IR				NO IR
G1 -IR	early S	Late S	G2	G1 +R	early S +IR	Late S +IR	G2 +IR		Ordinary one-way ANOVA
404351	545215	630559	744364	434372	594315	676199	896657		Table Analyzed	Cell Cycle EU30min Total intensity witohout nucleoli
430173	465233	882608	1.02215e+06	507281	624095	764966	940016		Data sets analyzed	A-H
419329	527349	712122	1.12881e+06	412327	688320	714406	1.04183e+06
389227	474857	610231	660576	546841	633714	757165	1.10113e+06		ANOVA summary
438050	513860	524981	731590	478358	584695	731071	1.07431e+06		F	518.5
392981	637964	663122	697645	599470	717817	832503	1.0394e+06		P value	<0,0001
439884	562116	778822	912764	515435	911146	629644	1.02596e+06		P value summary	****
444650	497969	791906	730685	508487	700740	725668	1.17778e+06		Significant diff. among means (P < 0.05)?	Yes
507195	575512	738952	847212	678946	571236	917575	1.19006e+06		R squared	0.6258
498561	611582	742826	791478	552163	869089	1.25478e+06	1.56667e+06
467970	721181	820529	816522	758550	630052	801162	1100714		Brown-Forsythe test
397649	661838	950010	884479	578843	835925	1040965	810647		F (DFn, DFd)	14,05 (7, 2170)
419154	685043	716535	886937	552397	645003	739595	1.22114e+06		P value	<0,0001
466446	563392	829507	971387	626920	665910	1038307	954976		P value summary	****
452384	558721	701220	939020	557412	622084	835520	984546		Are SDs significantly different (P < 0.05)?	Yes
450303	609860	614101	769007	659601	640392	971121	986718
524804	621824	603648	1148822	502797	749213	878424	1.0875e+06		Bartlett's test
625410	469674	671105	1.02097e+06	585930	590530	654859	903090		Bartlett's statistic (corrected)	268.5
507409	544914	757020	901948	629407	749368	676752	959179		P value	<0,0001
559183	547741	579698	988074	631140	1.00923e+06	738741	1.0815e+06		P value summary	****
491625	533267	686844	994960	537857	792868	655080	929978		Are SDs significantly different (P < 0.05)?	Yes
533250	439044	619682	1.05971e+06	455595	905890	769178	1.04732e+06
459954	665388	523910	921458	854850	893096	769996	1.08649e+06		ANOVA table	SS
426782	594562	786704	756971	508889	782336	896824	954866		Treatment (between columns)	78963051728952
474482	534340	835304	811406	454024	826894	722421	864821		Residual (within columns)	47206627105458
485492	525440	961136	683583	584656	591633	777893	1.0696e+06		Total	126200000000000
476314	680491	733315	726033	561459	553387	824126	1.04652e+06
458405	662892	692261	752837	464911	545577	664345	921305		Data summary
468522	744556	769740	886932	462797	725042	853589	1.15472e+06		Number of treatments (columns)	8
392517	706697	685020	720266	458631	532668	916888	1.01285e+06		Number of values (total)	2178
437522	649915	812720	1028022	594651	699649	889458	1.05658e+06
395316	713622	719722	700265	547672	679409	880222	868112		Multiple comparison
392754	501103	916828	706322	537216	932922	899523	1.07017e+06		Number of families	1
423726	674837	847522	770689	537339	896548	862987	792128		Number of comparisons per family	28
403039	440966	829136	681171	506077	937823	756975	1034001		Alpha	0.05
506348	621050	685975	678898	642572	1013753	890941	1.06405e+06
439839	510420	824503	834832	537906	693496	814192	1.28492e+06		Tukey's multiple comparisons test	Mean Diff,	95,00% CI of diff,	Below threshold?	Summary	Adjusted P Value
363480	673072	858095	914056	676246	861276	811390	1.27746e+06		G1 -IR vs. early S	-134286	-171980 to -96591	Yes	****	<0,0001	A-B
350719	679288	793469	1.02759e+06	501202	859245	617244	1.08073e+06		G1 -IR vs. Late S	-289884	-327204 to -252563	Yes	****	<0,0001	A-C
426071	611161	699814	937937	402031	665750	854024	985247		G1 -IR vs. G2	-444353	-480294 to -408413	Yes	****	<0,0001	A-D
331914	637380	559888	896831	514019	723138	833446	1.09883e+06		G1 -IR vs. G1 +R	-66727	-101794 to -31660	Yes	****	<0,0001	A-E
467028	502061	717836	792572	420968	709486	755236	852016		G1 -IR vs. early S +IR	-253721	-294501 to -212941	Yes	****	<0,0001	A-F
325365	535006	765288	740534	499545	835052	767461	828791		G1 -IR vs. Late S +IR	-405074	-439150 to -370997	Yes	****	<0,0001	A-G
394473	469116	637934	874114	590377	662748	694786	916440		G1 -IR vs. G2 +IR	-567705	-604846 to -530563	Yes	****	<0,0001	A-H
415569	594404	747046	1.03914e+06	548048	679052	660444	1.17121e+06		early S vs. Late S	-155598	-196537 to -114658	Yes	****	<0,0001	B-C
406807	634301	855282	1.05092e+06	465542	665868	765612	1291704		early S vs. G2	-310068	-349753 to -270383	Yes	****	<0,0001	B-D
432811	613176	665855	953039	479893	787502	670232	1.17906e+06		early S vs. G1 +R	67559	28663 to 106454	Yes	****	<0,0001	B-E
348848	635093	606265	968939	496221	724433	800852	1.05335e+06		early S vs. early S +IR	-119435	-163551 to -75319	Yes	****	<0,0001	B-F
471954	641033	728383	840538	462493	685178	874336	979035		early S vs. Late S +IR	-270788	-308794 to -232782	Yes	****	<0,0001	B-G
392308	477773	772897	1.02012e+06	559537	635066	875206	984660		early S vs. G2 +IR	-433419	-474195 to -392643	Yes	****	<0,0001	B-H
399624	507855	743945	932941	490758	594066	813274	987655		Late S vs. G2	-154470	-193800 to -115140	Yes	****	<0,0001	C-D
490241	499560	726390	1068007	491825	846348	1.2529e+06	999170		Late S vs. G1 +R	223157	184623 to 261690	Yes	****	<0,0001	C-E
389607	557244	811749	948044	575201	712257	1.06888e+06	1.05819e+06		Late S vs. early S +IR	36163	-7634 to 79960	No	ns	0.1937	C-F
379571	458845	845864	1.05409e+06	488506	634154	753064	916281		Late S vs. Late S +IR	-115190	-152825 to -77555	Yes	****	<0,0001	C-G
398025	603452	796362	911938	510550	533928	755222	1.07834e+06		Late S vs. G2 +IR	-277821	-318252 to -237390	Yes	****	<0,0001	C-H
353519	542591	884102	737068	556562	636746	773126	1.08404e+06		G2 vs. G1 +R	377626	340428 to 414824	Yes	****	<0,0001	D-E
414138	583701	859461	887189	552490	725547	1.03352e+06	1.02852e+06		G2 vs. early S +IR	190633	148006 to 233259	Yes	****	<0,0001	D-F
387731	582265	554877	990387	584852	721886	821370	911289		G2 vs. Late S +IR	39280	3013 to 75546	Yes	*	0.023	D-G
437358	663296	532910	865530	557006	719656	802598	935090		G2 vs. G2 +IR	-123352	-162512 to -84191	Yes	****	<0,0001	D-H
399967	682602	628821	880490	563524	665561	912923	1.07765e+06		G1 +R vs. early S +IR	-186994	-228886 to -145101	Yes	****	<0,0001	E-F
474198	658202	689720	1111361	478182	633402	796474	1022759		G1 +R vs. Late S +IR	-338346	-373747 to -302945	Yes	****	<0,0001	E-G
581212	914500	669394	787637	410793	551628	769899	1254618		G1 +R vs. G2 +IR	-500978	-539338 to -462618	Yes	****	<0,0001	E-H
499705	676895	744154	796838	423837	563237	820945	1.04504e+06		early S +IR vs. Late S +IR	-151353	-192420 to -110285	Yes	****	<0,0001	F-G
517090	625437	696803	999406	431675	593879	890844	890967		early S +IR vs. G2 +IR	-313984	-357628 to -270340	Yes	****	<0,0001	F-H
550543	609666	608091	762808	525278	611897	806350	1.09227e+06		Late S +IR vs. G2 +IR	-162631	-200089 to -125174	Yes	****	<0,0001	G-H
542418	650571	663858	831200	827277	598934	692514	1060034
576858	771923	800809	768231	693264	667690	599365	1.24589e+06
488069	881194	680124	801093	656290	653380	701534	1.01031e+06
537438	857016	708908	858897	642002	724521	531334
501895	957721	852005	877060	732432	637770	756852	1.26622e+06
568393	918457	724066	775088	547746	686433	802859	1.3258e+06
493163	558851	763497	1.04802e+06	477454	645496	868662	911037
538135	559974	695732	899886	539254	675566	843842	1.17891e+06
509368	537224	735520	983464	490436	1.37867e+06	772787	953781
583868	587862	555775	897046	442987	1662417	900001	865431
542204	762226	734042	1148923	429592	815754	832833	1.03655e+06
438899	669481	789821	1.12307e+06	445251	561712	847775	1.07419e+06
546499	693766	874255	1.00846e+06	461680	556508	715310	944101
418662	741504	828683	1.03773e+06	501878	564784	761645	945344
391528	650266	637966	1.04989e+06	567085	674162	872251	927562
367256	485471	936409	987109	529175	710180	813959	1.15631e+06
505247	733643	791599	1.05612e+06	523802	657310	1.04988e+06	929208
521080	746740	802459	1.00173e+06	560889	957150	974573	892925
531886	545370	845772	971881	573612	1.04353e+06	925206	1.01383e+06
465507	575945	941172	963717	527116	823514	1.46334e+06	972944
557281	763848	661679	762332	609953	983976	1.05268e+06	935441
361272	735284	997701	1.16704e+06	688132	1277028	1075853	1001813
534987	719194	809062	924989	628871	889320	914061	984222
581934	663345	746638	706062	553029	904307	896548	908753
524210	759473	962726	803649	486888	736884	915960	980248
439900	717855	814460	708238	503316	764321	917617	797313
445544	689767	767751	924804	558474	782497	1.06785e+06	761360
508018	853629	636999	977844	575344	637800	956121	767685
527090	750651	853666	728249	486439	674303	1.05084e+06	992042
448365	776429	1.0482e+06	944344	573894	703182	1.38184e+06	1.12199e+06
454771	607135	826465	809631	711868	692189	1.04111e+06	997860
495214	645585	884222	965344	583954	739546	1.1437e+06	850758
526469	554044	1.00911e+06	869602	430240	616265	1.49889e+06	874701
497772	1261162	978866	1.00613e+06	501274	560988	699786	908842
497780	1158323	1083968	1.01712e+06	482016	770346	834408	850831
468008	834516	781898	1.0072e+06	526608	746149	1122273	937084
398352	672716	904635	910017	533168	655392	901182	834305
492503	658513	866200	709232	532334	694632	763752	1.04001e+06
499011	537296	1.02436e+06	856631	590462	723709	824603	975064
518351	678044	743139	823600	519605	699101	723275	1.01751e+06
405403	687428	867409	753280	484278	857624	827086	1.27673e+06
450328	680440	613327	1.20876e+06	465205	837265	815064	1.26816e+06
446143	758530	902845	1.52631e+06	554879	808478	848217	2.11193e+06
535874	766497	719917	1.19743e+06	445636	760352	850886	2.26031e+06
387570	684516	673346	1.17037e+06	465387	800021	871039	2.52427e+06
559800	587029	763711	872359	513062	655954	771560	1.12545e+06
375557	853504	1.00541e+06	908643	550776	773925	987623	1.15695e+06
499994	674683	840838	900493	438858	718349	854539	1.41671e+06
523376	764213	790542	850475	478651	753616	849621	1.33376e+06
431402	758577	681415	1.09118e+06	473183	657157	841210	1.28273e+06
504876	681463	781713	799347	523049	789012	837424	1.10494e+06
421327	735505	650606	821720	583860	640317	901763	1.09533e+06
424374	668762	743840	866321	464857	722016	889090	1.1613e+06
444491	598813	920508	968649	502822	705940	907746	1.26644e+06
335162	708162	776782	1041367	532688	802502	824029	1.30599e+06
448016	679786	1646118	871935	484961	812902	728554	1.22508e+06
429694	761966	1534405	1.10087e+06	465132	759739	726740	1.15947e+06
404032	738014	692888	923394	555243	725282	881560	1250836
390202	800220	785669	875974	443704	564911	833167	1070187
457884	683895	774583	1.05369e+06	535009	486761	748471	1.27203e+06
493478	721918	779121	1.2911e+06	571529	716137	829001	1.05607e+06
414065	626961	1.00663e+06	961816	576996	620817	679738	1.41347e+06
332372	746936	918225	1149156	507580		819103	1.02556e+06
432860	612764	770618	899528	549541	477304	870486	1.02291e+06
433810	637846	1.06527e+06	1.01551e+06	601426	768581	764772	1.10329e+06
489440	635004	947243	1.10562e+06	549396	635491	756197	1.3138e+06
421863	540759	1067861	1.13434e+06	389780	680784	781864	1106438
389115	603445	947551	903872	692821	656649	898790	1.09275e+06
435046	566293	875210	930714	565541	595978	673213	960456
488401	491990	839189	897928	569156	588084	701974	834680
356474	437098	756419	835854	459439	816735	709512	857207
474279	440269	875612	876525	418418	748460	842598	868573
416977	537252	798777		410282	878363	1.14198e+06	769112
396048	558206	722680	910802	528130	874075	899706	1056480
460500	624930	987811	906168	545527	964766	1817691	885430
453676	553514	808977	860640	562412	918546	1.00364e+06	987662
492774	546823	1.04256e+06	1.40443e+06	519790	849818	815061	916191
402560	555840	963908	948117	662739	878296	842228	1042707
435464	633408	874238	947840	514023	875895	759153	934862
395595	511900	771323	1.20195e+06	461130	721314	795438	1.00367e+06
458250	628998	531523	1322038	1179990	831166	799856	926938
431864	502977	758184	1.11e+06	619236	735591	1.13577e+06	1.07058e+06
436894	671932	822784	1.31417e+06	1.41422e+06	732109	911152	991855
397350	485571	608919	1.22685e+06	1.39019e+06	659067	742855	997643
430278	733052	749745	1149139	677704	743882	673489	930249
552198	502712	865806	1.00274e+06	652866	774861	742157	1146091
591642	560118	662798	1.01098e+06	488098	486435	757543	934603
611452	523151	658626	1.07905e+06	656521	551819	872760	908658
646996	569552	762955	961464	617254		880555	1.02633e+06
544522	913236	851905	1.1405e+06	502872	641068	765387	1.21897e+06
387762	720107	750820	1.28314e+06	381567	648903	779452	1.03067e+06
382635	980150	680508	1.00795e+06	392351	703226	670266	1.08421e+06
539161	868994	679600	927536	395044	662124	882760	973339
738348	581589	614175	1.12604e+06	576886	707451	759970	1.07165e+06
429853	607304	628080	990559	556698	667136	671520	1.12467e+06
384485	691839	988694	1.24888e+06	410755	565554	771451	1.04356e+06
447037	669662	615976	1.00814e+06	454965	813934	842952	959936
407663	813750	979403	1.15666e+06	498148	1.07266e+06	1.04007e+06	945919
349713	592829	777202	1.07895e+06	432763	750903	1.02005e+06	943542
424371	572030	737815	1.07664e+06	567753	960534	796366	998917
394320	449962	858159	832201	489714	804526	1027989	1.05286e+06
604334	574873	800471	1.11887e+06	491867	885092	940331	975383
390724	629036	763005	863664	487565	782681	908208	1.07202e+06
657329	717635	800766	881759	495136	902545	1.33117e+06	1132059
584096	643952	790952	1052496	699138	797656	1.24292e+06	1.08895e+06
426181	505642	788866	1.11639e+06	675250	900859	1.1565e+06	1060002
725538	621018	779396	982979	674928	850075	1.1159e+06	1.23023e+06
525528	712283	623007	977534	605000	783433	1.10245e+06	1.16134e+06
400627	850182	822875	913029	805460	721578	1.26296e+06	1.15152e+06
730462	533354	674568	1.11367e+06	792190	749153	1.26603e+06	883453
510365	588408	690517	872575	652258	781165	1.16673e+06	996404
671141	553443	672721	997262	550033	923428	1.19266e+06	987009
731415	539251	850854	903341	542148	823303	961202	971405
656892	643126	760770	930790	566903	803724	1.02919e+06	934994
755395	772667	930158	695752	563672	721882	1149174	1.08215e+06
644135	503000	900934	780065	654249	674049	1.12691e+06	862326
408012	484589	665152	993995	623025	714532	1135746	793470
401932	449342	535458	794451	612484	677600	813803	1.10688e+06
614338	526204	639924	753515	592348	548688	1.0515e+06	1.19123e+06
512802	531319	746448	738034	629083	614055	1353973	947952
444928	585745	506522	825949	445867		1.03331e+06	1.05318e+06
555078	520382	808128	837638	548130		1.03578e+06	1.05931e+06
568398	517455	862752	860786	450416		927817	1082123
567231	537770	811903	797374	415772		914231	1.56365e+06
630912	493205	716935	805507	540807		902794	1438230
603239	416038	763299	866154	461848		989969	1.29564e+06
529797	523641	673547	917237	471967		857338	973721
420318	493606	756430	854824	456770		923561	939703
593740	448516	832753	749796	512573		737222	968847
391473	481179	696810	985516	609501		854860	1.04146e+06
439749	551542	583665	844013	500868		912418	1.09572e+06
473686	483312	718658	949179	488880		612088	961892
464001	622103	663232	808489	487143		884943	1.16548e+06
518934	531179	681582	853557	617524		750592	1.57617e+06
494051	508548	932073	829746	599619		830917	1.21084e+06
495374	590256	957891	746436	445162		810995	1.06187e+06
589397	544430	987449	858978	452491		786086	1.07513e+06
567856	468008	1.03995e+06	742058	523689		992296	1166441
717068	561358	1025080	691591	416193		827200	989988
657510	506623	658103	677809	496595		1.0252e+06	1099182
509710	525960	820554	685481	562499		828866	1001630
558926	454398	759990	747816	423023		926838	1.04899e+06
515716	517357	744433	685264	395181		876353	992543
468574	574977	588408	702146	423962		1.00006e+06	1.10729e+06
539987	620941	742986	1.52168e+06	607699		1.00924e+06	1004133
519357	543256	727212	1.36771e+06	568519		981149	1.1183e+06
582044	465536	631806	1.35908e+06	467086		862333	1.10448e+06
513942	477400	493606	1.34553e+06	530980		1014619	1.00442e+06
463657	540071	747698	1058334	478256		830447	1.08591e+06
536310	622625	672348	954913	604255		831766	1.16885e+06
461601	381087	634741	943757	564517		826354	960648
505018	479708	675546	1.03761e+06	769721		796971	1.1472e+06
463559	459626	667380	1.01198e+06	684874		687592	996313
497113	449135	724520	955647	638260		831910	1.10994e+06
516823	565966	604700	894639	603073		656592	1288722
615527	572022	689280	1.01335e+06	619822		833008	921306
530776	466641	687090	1.0328e+06	579129		827692	966383
663224	541859	656858	792693	631769		850609	1.03293e+06
617327	581554	558860	960077	564026		797855	931530
732099	610265	598312	920938	568509		712886	1.13696e+06
699119	573152	677476	850928	598217		688775	972202
707627	531682	765212	945661	569392		733902	972729
610356	518920	834784	716362	447968		634364	1.01596e+06
599547	611161	781648	1.01043e+06	499004		598678	879381
589518	704175	878244	793659	699352		930390	981693
553810	835214	825798	917928	740061		642565	911337
559092	742684	806869	747653	759855		715849	807472
497825	705480	902249	796535	753096		764657	1.01184e+06
588506	688748	779816	984555	535320		770978	1.03756e+06
509831	657231	896039	793358	600323		1146276	887840
440782		794743	721892	496695		1060375	838933
535454		742830	796556	631944		1.16415e+06	806706
495056		792755	773108	409954		1073216	852072
428863		809721	818252	622295		1.10378e+06	889760
442043		782062	1.0295e+06	546581		1128218	926908
554915		674655	1.02069e+06	591106		943580	1.01204e+06
564745		610998	1.08735e+06	608945		931745	1.05219e+06
471198		952874	898144	492452		1.00483e+06	1.10082e+06
428663			942976	537339		976285	996886
420477			937179	451179		769258	929025
534737			856567	484639		907922	926494
487944			777940	449813		886805	937597
472354			875807	456259		856864	800515
476263			836923	398873		814492
331295			823094	460118		846298
330416			739634	509038		1084685
544576			769951	509488		774778
488475			738687	467381		807707
472778			801233	593726		788591
364220			707399	650360		868686
394304			830263	515909		819849
449289			868382	465344		803142
464889			728057	452126		878418
383685			768958	493265		903917
428430			867631	521452		945110
440689			910670	463110		670120
525252			1007630	654710		805545
379504			1.08738e+06	548165		833121
407797			951536	914186		793759
366031			1.05751e+06	741687		646665
332990			826800	825679		610268
398753			961948	677075		583566
456999			890400	507237		871711
435297			1.05999e+06	601735		643452
567074			1.06049e+06	722207		714100
396749			959569	553609		875402
423034			992953	572956		976120
563572			1.01906e+06	561681		796374
537391			1.383e+06	609954		935266
479073			1.13405e+06	635465		913287
477984			1.01129e+06	410635		792681
405383			1.00782e+06	628849		1.01743e+06
425018			868057	616494		796250
480526				542248		844850
439646				530050		856062
428990				566859		788608
487733				632125		950237
470837				658741		808859
518486				619221		1.33827e+06
471795				546190		1.35635e+06
409588				450922		1515979
465927				552525		1.05811e+06
411013				505289		637428
341374				517689		952476
466601				513299		1.04016e+06
458743				483584		1133838
502063				599378		1.19115e+06
421532				559980		1254811
397426				412172		903002
517409				403477		1.30431e+06
465141				465982		1.09908e+06
432012				490315		1372702
467887				482051		1.20979e+06
				445667		804526
416572				478448		1185062
332665				620445		935111
592402				481023		1.35781e+06
598202				541989		1053421
566125						939641
737083						1069143
648986						902545
534362						1.15405e+06
579221						1.10001e+06
613827						1.1837e+06
670170						1.19393e+06
585797						1.12234e+06
561770						1.16358e+06
569585						1274590
511187						958856
509949						798544
626748						867707
511904						710620
509639						1066256
621832						679204
437599						1.16981e+06
510230						918146
472648						758811
404172						787950
409204						832483
527511						778326
482643						980394
428870						737942
437504						857343
331724						613302
441350						759724
540938						720504
336132						838103
480715						763905
473009						621302
372756						793722
438371						867208
420859						846893
493276						779800
444553
588969
638472
577397
626039
550416
618992
514114
494680
476643
496417
498892
725607
516951
507692

## Sheet: Fig. 1c
IR
G1	Early S	Late S	G2		Ordinary one-way ANOVA
754181	1923092	2973476	1463328		Table Analyzed	EU staining siNT
967739	1417649	2396605	1335626		Data sets analyzed	A-D
1323157	1832577	2164071	1721410
970736	1.65331e+06	1817032	2092267		ANOVA summary
1418691	1590632	2128290	2479102		F	3477
1678725	1491288	2323996	2947249		P value	<0,0001
1369346	1654372	2434423	2006137		P value summary	****
1.02924e+06	1663679	2.78129e+06	1348406		Significant diff. among means (P < 0.05)?	Yes
945200	1772323	1787631	2277297		R squared	0.5629
1530845	1215130	1.95063e+06	1171105
1242210	1918047	1970182	1.7326e+06		Brown-Forsythe test
1330582	1730370	2300756	1767908		F (DFn, DFd)	47,29 (3, 8100)
1026821	1206869	2350434	2033421		P value	<0,0001
1293123	1755076	1995689	2112420		P value summary	****
1038230	1331719	2549503	1854357		Are SDs significantly different (P < 0.05)?	Yes
1235759	1828876	3522422	1.8909e+06
818423	1204708	2221726	1758958		Bartlett's test
1466430	1632110	2620234	2499060		Bartlett's statistic (corrected)	168.6
1227061	1270083	2190694	1.7109e+06		P value	<0,0001
1217101	1718364	1.70793e+06	3152154		P value summary	****
1574653	1042815	1.59201e+06	2823088		Are SDs significantly different (P < 0.05)?	Yes
1358402	1679258	2053183	2707273
1329028	1284041	1958322	2026096		ANOVA table	SS	DF	MS	F (DFn, DFd)	P value
1355001	1540752	1943612	2423987		Treatment (between columns)	1074000000000000	3	358100000000000	F (3, 8100) = 3477	P<0,0001
1120580	2063209	2.06365e+06	2473366		Residual (within columns)	834300000000000	8100	102997918593
1733476	2023093	1911737	1633837		Total	1909000000000000	8103
1284811	1658782	1962229	1731605
1564284	1512667	1490167	2607705		Data summary
1687431	1766513	1597429	2686564		Number of treatments (columns)	4
1510921	1.59802e+06	2002118	2600444		Number of values (total)	8104
1581083	1400132	1829923	2.7104e+06
1157649	1490687	1955975	2335349
1381525	1695832	2240283	2339066		Number of families	1
1548719	1644000	2057590	1755859		Number of comparisons per family	6
1.03949e+06	1778810	1564280	2154109		Alpha	0.05
987777	1546869	2404403	2672833
1278554	1452097	2304702	2201597		Tukey's multiple comparisons test	Mean Diff,	95,00% CI of diff,	Below threshold?	Summary	Adjusted P Value
1691269	1048894	1658166	2795192		G1 vs. Early S	-229424	-255029 to -203819	Yes	****	<0,0001	A-B
1.04351e+06	1643102	2148549	2016835		G1 vs. Late S	-919937	-951771 to -888103	Yes	****	<0,0001	A-C
2308806	1820139	1584326	2719877		G1 vs. G2	-925965	-955780 to -896150	Yes	****	<0,0001	A-D
1587815	1419231	2314955	2125450		Early S vs. Late S	-690513	-727983 to -653043	Yes	****	<0,0001	B-C
1300889	1538679	2388031	2229438		Early S vs. G2	-696541	-732312 to -660770	Yes	****	<0,0001	B-D
1550885	1691804	2622930	2242778		Late S vs. G2	-6028	-46493 to 34436	No	ns	0.9809	C-D
1384001	1182943	2.71237e+06	1905481
1393636	1245238	1589138	1778398
1373544	1257077	1643210	2290326		Test details	Mean 1	Mean 2	Mean Diff,	SE of diff,	n1	n2	q
1122888	1165237	1939540	1947011		G1 vs. Early S	1311658	1541082	-229424	9965	5133	1300	32.56
876334	1.03676e+06	1840962	2050028		G1 vs. Late S	1311658	2231595	-919937	12389	5133	772	105
831884	1755121	1586515	2007089		G1 vs. G2	1311658	2237623	-925965	11603	5133	899	112.9
1337727	1364256	1778558	2422974		Early S vs. Late S	1541082	2231595	-690513	14582	1300	772	66.97
1118810	1138623	1.79983e+06	1264733		Early S vs. G2	1541082	2237623	-696541	13921	1300	899	70.76
1423713	1514403	2427541	1538936		Late S vs. G2	2231595	2237623	-6028	15748	772	899	0.5414
1054129	998733	2008357	2182965
844371	1336754	2029266	1736801
1269841	1521708	2172068	1629673
1253453	1381852	1838128	1616747
927083	1278212	2033626	1257707
1108605	1343189	1321863	2479139
1391521	1019403	2153201	1919080
1174179	1007840	2481373	2.03313e+06
852160	1097929	2419889	3019729
861669	1146873	2279400	1678845
1171897	1463757	2382639	1958659
991041	1097263	2354806	2188682
1075016	1130363	2193215	1.86673e+06
1102475	1298074	1950991	1883812
1151237	1238066	2374700	1564068
1159434	1401400	1640683	1877344
1259019	1422139	2129384	1.78944e+06
1132448	1108251	1634740	1630152
1432073	1481725	2.07043e+06	1783116
950701	1375466	1998167	2180206
1302412	920489	2756442	1681713
1010527	1214011	2602954	2234765
1153765	1359510	2129809	2043120
1178265	1045013	2556216	2.0845e+06
977890	1400447	2674090	1978127
1056570	1117418	2183616	2.0787e+06
1530362	1563354	2135981	1.95323e+06
1297498	898790	1814369	2078051
1204055	1168771	2453681	1.92328e+06
749971	1744683	2484021	2779671
1837473	1638348	2359088	1786721
1145506	1221802	2008120	1007033
1237820	1642381	1.91223e+06	2038206
1324901	1.00819e+06	2347292	1972911
1504307	1654050	2218713	2255715
878817	2017122	2415454	2151477
1263679	1717394	2161982	1917488
1436213	1374458	2227440	1678647
1484803	1883372	3.06875e+06	2.06941e+06
1027620	1639815	2834830	2.62157e+06
1313448	1693175	2867966	1.98126e+06
886965	1250339	2159040	1737348
1180076	1375520	2.79121e+06	1921087
898805	1563013	3244627	2516818
944816	1530689	2.07402e+06	2472800
939646	1407336	2339716	1887283
874933	1472284	2239801	2469605
809686	1544482	2365610	2350309
771154	1278772	2371226	2355903
956538	2047592	2856650	2796888
1185128	1688885	2398808	1968205
1063341	1116943	2533530	1899304
1218444	2043670	2292651	2585724
1064336	1587468	2.0944e+06	2081684
1206359	1174958	2139582	2004489
1022761	1453386	1707012	2419013
1052710	1608308	2441548	2660837
1048961	1709545	2666585	2532309
1086187	1176843	2478668	2304556
1182246	1.26351e+06	2568285	2265114
1058416	1868423	2471462	2917473
1135404	1532933	1891218	1991339
1354849	2010392	1855229	2081176
710984	878262	2428999	2141380
1007359	1731536	2399297	2490946
888931	1696809	2002849	1512570
1257074	1182275	1655699	2564472
1321167	1379935	2023490	2691662
1219609	1379930	2342757	2.78664e+06
1341142	875603	2474900	1967285
1.03279e+06	1556354	1574018	2288008
925836	1290937	2674652	2211492
1213992	1285518	2320142	2557833
1348950	1129116	1958582	2367380
895806	1352914	2674929	2274891
1080428	1347898	2616385	2125055
985164	1675164	1814770	2346266
1268613	1308071	1.84474e+06	2447006
1079412	1216171	1879823	2189507
1138209	1416228	2006901	2247272
1002017	1725355	1.83042e+06	2578547
1463905	884714	2350350	1935499
1240017	1425816	2186575	2885530
836296	1293677	2303496	1978765
1335501	1.59071e+06	1748834	1825524
902668	1176673	2565397	2066800
1176921	994320	2179231	2051111
1182050	1690029	2170357	2007521
1295385	1182450	2216651	2.06744e+06
835307	1168347	1700082	2369708
695143	1399148	1.57691e+06	2677081
1158738	1788648	2092345	2341647
1253405	917749	2093829	1.91996e+06
1062183	1025622	1853256	2213330
1086028	1349925	2173459	2119718
1335134	1536569	2630495	2585673
1059590	1667444	1910382	2453565
787653	1599142	2106696	2769006
981447	1059664	2152822	2119577
1293787	1307560	2.08504e+06	2000625
1269764	1.01544e+06	1602108	2416444
828932	1514285	2010794	2245198
1260225	1363755	2096072	2389581
798458	1687926	1986350	2240434
975664	1520063	1.80389e+06	1.77162e+06
991824	1351703	1.87953e+06	2587877
885286	1576745	2025296	2223392
905834	1338761	1732195	2753295
977228	1332025	1709439	2264300
2320147	1916219	2149213	2.80727e+06
1096209	1500547	2009147	3.22241e+06
1054301	1405417	2570651	1652338
1224980	1579852	2271753	2486991
1217439	1387354	1943049	2170391
1119235	1991085	2111792	2631354
1302283	1443459	1681309	1835853
590254	1976092	2705517	1863224
1062147	1292960	2331016	2085368
1408261	901532	2401638	2022765
658705	1399423	2609261	2097700
1244723	1507872	1943040	1882884
1063964	1167178	1.99854e+06	2276944
726977	1762263	2182488	2786268
902776	1577051	2371078	1804040
1360563	1341041	2178713	2194338
1125574	1276828	2509073	2365218
1168933	1470396	2599518	2358298
962042	1071486	2054244	1.83032e+06
1131694	2121726	1771005	2141385
763326	1364178	2165005	2097274
1093046	1663527	2312192	2793960
1287499	1358705	3239608	1831559
1478841	1419370	2125022	2860906
1286852	1064108	2548777	2021288
1186399	1390262	2628004	3240197
841663	1463197	2848896	1980791
1182164	1206100	2488034	2073921
858098	1505746	2191499	2934363
1156178	1369321	2136782	2.64719e+06
941716	1596247	2260527	1893356
1441634	1.96432e+06	2224140	2512691
610582	1730654	2461566	2417469
1073293	2179680	2211364	2647563
1814408	2243962	2261455	2508233
827522	2169592	1777712	2823178
996244	2438970	1585289	1493557
1395482	2022931	2117391	1784891
1492181	1.69388e+06	1659638	3510929
1356556	1401902	2380666	2414488
1272570	1516482	2178204	1901558
1332319	1737778	2304101	2169964
1334487	2045456	1896174	2376575
1188215	2218890	1929651	2707610
1129454	2017479	1810880	2271481
1366152	1964747	2103969	2763387
1064399	1786602	1902593	2330652
1212329	1251255	1997809	2159971
1367958	1833619	2.04717e+06	2501426
1902739	1878147	2432640	2060684
1353731	1744509	2176069	2750171
1161818	1823975	2577262	1.79516e+06
1151614	1465542	2590065	2165224
1153505	2010454	2200004	2368359
1192536	1759743	2371693	2155331
1181742	1805039	2378496	3043820
1082481	1935392	3008685	2279535
1353921	1941338	1687996	1751444
927249	1470185	2148622	2406177
1144528	1598638	1752585	2613774
1261674	1730017	1973775	2324309
997494	1813978	2554100	1803587
1270563	1509765	1584329	1901483
2036391	1505212	2067796	1875307
1404932	1644756	2153040	1875882
1247874	1938717	2128869	2.03379e+06
1309026	1.73294e+06	2403179	2613637
1254553	1388462	1872025	2132545
835188	1810247	2215659	2238952
1264048	1077911	2217484	2351220
1282361	1545615	2175686	2566934
812821	1942612	2018387	2224300
1283129	2070892	2150127	1949766
1338683	1243120	1702172	2443929
1257355	1838369	2382595	2687957
1409305	1454393	2483624	1444340
1702109	1280998	1678393	2868276
1413350	1766564	2158959	2127745
1906197	1323107	2096949	2595353
1871978	1847682	1545450	2940337
1435538	2121198	2071084	2355677
1.59782e+06	1515248	2435139	2379119
1412921	1635241	2159571	2616497
1522744	1582870	1763474	1741526
1028861	1691176	2278062	2279593
1552012	1491465	2238138	1501101
1571020	1.65736e+06	2403562	2404617
1268993	1.66305e+06	2517257	2231953
1501549	1877458	2388109	2625231
1021238	1271016	2172544	1437010
1633712	1973561	2.07847e+06	2471574
1645101	1376920	2309981	2301785
1184132	1501690	2337980	1.88795e+06
1465360	1837464	2440533	1690743
1322330	1420674	2363777	1.84351e+06
1511077	1402557	2387031	1905480
1262626	1570989	2442688	1814375
1564564	1541962	1.69514e+06	2731372
1100812	901575	2035813	2367476
1099772	1070159	2190160	2339089
1328481	1598429	2325283	2256258
1369204	1691797	2022622	2031373
1490543	1614850	2430344	2670853
1618374	1321351	2548878	2123009
1500057	1124439	2065851	1904723
1382234	1.01318e+06	2413838	2068368
1372719	1715845	2538720	2138636
1528725	1302529	1971890	2253605
1782899	1982023	1862677	2734164
1615053	1628327	2118597	1821275
1258057	1391318	2131142	2043904
1949715	1148033	2058943	2029206
1360408	1061494	1.98198e+06	2849384
1497438	1.52691e+06	1.97991e+06	2609522
1412442	1102194	1973493	1.89861e+06
876196	1770098	1786956	1886778
1047868	1902686	2203817	1.89459e+06
787324	1313723	2390125	2733299
1525936	1754615	1732328	2950493
1.04263e+06	1092393	1.7227e+06	2960051
1268681	1446940	2608721	2625116
877646	1030339	1623292	2161640
1196832	1.67947e+06	1993667	2966422
916649	1092845	2201546	1.92744e+06
1681021	1295525	2749597	2884163
1082848	1253135	2382939	2633630
605553	1742037	2627798	1459301
1861062	1362079	2267264	1662787
930703	1321884	2345387	2772185
1455074	1129662	2143020	2604809
1103725	1.42894e+06	2700901	2504222
1238189	1.6788e+06	2052356	2707576
890779	1458025	1728181	2475532
1820244	1134484	2002012	2284548
1147989	1405230	2.06268e+06	2016529
1203155	1818715	2258251	2353282
1156290	1.44329e+06	2440964	1.97705e+06
1073431	1519308	1.97739e+06	2431491
1256579	1638053	2109204	1722606
1105528	974830	2346910	2079934
1201773	1.87125e+06	2701098	2406773
921780	1361743	2673044	1993892
956866	1204846	2483432	2114254
1363545	972252	2206539	1954108
1040610	1.53803e+06	2253942	2227638
1058872	1676386	2771534	2238521
831227	1265806	2323398	2720934
1337379	1583643	2163742	2277044
1008635	1219042	2194529	2659875
979423	1.60686e+06	2380601	1698710
1173468	1329296	2430874	2215744
1081877	1737680	2132715	1643148
1069103	1757897	2000263	2246599
1006073	1598905	2206091	2144155
1003277	1130784	2348917	2578551
1075053	942035	1694271	2313978
1290786	1742824	2.05612e+06	2068078
1291119	2212087	2264295	1410649
1184219	2295236	2514627	1883737
1417194	1715287	2036208	1520351
1251600	1256936	2248474	1697381
1428746	1656369	2025675	1159242
1304067	1868064	2.05445e+06	1796672
1102426	1888646	2203707	2004555
1394438	1542056	1724729	1.82534e+06
1144872	2208091	1.71901e+06	2499970
1211238	1210992	1433334	2201994
1057476	2081802	2086976	1.7708e+06
1095647	1415428	2491579	1.9296e+06
1190871	1988553	2599708	2.08531e+06
1564104	1430559	1917013	2157329
962435	1849215	1905546	2621108
1474768	1349248	1866357	2442932
1337135	1528144	2012429	2465038
1182513	1337200	2789906	3088243
866900	1270810	2212208	2439088
1078179	1677645	2276057	2063734
1253670	1.41124e+06	1679018	2140399
1142900	1214762	1988024	2210527
1465320	1365007	2397569	2159179
1231625	1536653	2424139	1774809
1149463	1982608	2135624	2024738
1.34216e+06	1607416	1.83421e+06	1927120
1196693	2305340	2139200	1872606
1286512	1275665	1782288	1808957
1459633	1799656	2030080	1.45989e+06
956635	1836744	1751792	2162267
1164721	1976486	2185420	1.91253e+06
1183669	1740157	1845946	2104554
1073214	1537662	1678174	1.93906e+06
1.01811e+06	2057543	1947058	1403255
744432	1985978	2097877	1861831
489583	1347481	2633456	2621811
1197216	1726099	1945279	1563269
1223668	1279734	2270275	2608961
1043614	1982354	1930947	2969350
1350990	1262950	2420184	2032652
1004244	1768642	1937791	3.0445e+06
1430949	1490152	2140538	3.13856e+06
1024858	1530073	1.84471e+06	2621423
1601238	1449838	1819271	1976554
1648833	1603036	2165122	2207690
806536	1765099	1827065	2071297
1032076	1926651	2149281	2638384
1111190	1629144	2873565	2225810
844815	1465841	2291529	1792427
999084	1501835	2104430	1873281
405694	1435220	2255424	1867152
1499065	1433071	1895040	1.85388e+06
1013936	2026368	1843242	2053519
834737	1642199	2182092	2169312
1334316	1248708	2322970	2246747
382648	1333900	2722301	1857167
919447	2075232	2003305	2549386
1430240	1682702	2239897	1921057
1095844	1597564	2311057	2461166
1.03962e+06	1699643	2483522	1.9263e+06
754392	1691104	2297369	2618841
1349018	2152228	1940216	1662832
1706089	1807400	2175007	2655960
995464	1828800	2837758	1865751
822436	1533645	2679881	2428118
1301296	1723550	2769123	3187322
1320107	1319751	2509244	2037463
906481	1855055	2199379	1847295
683050	1123718	2332407	1799225
1593439	1161072	2660951	2534144
1060725	2112306	1936412	2063019
1.03266e+06	1094777	2075790	2018642
973490	1802394	2026628	2.09642e+06
1349671	1953875	2096128	2539801
1334408	1419791	2220165	1914889
1392043	1266884	2376823	2.06826e+06
1149937	1073457	1851721	2074010
1546842	1655107	2358652	2137233
1.04815e+06	1451632	2635389	2490061
1194548	1952187	2542474	2407267
1207929	2004707	2309058	2164050
1280552	1463128	2024470	2175363
1651296	1813825	2427828	2385917
1105848	2080353	2326500	2341668
1545467	1684885	2735249	1800547
1067534	1475774	1.80534e+06	1765094
1141172	1335716	2177187	572148
1516377	1697533	2300141	2650194
1276438	1476137	2073192	2327566
979022	1398359	2285074	2078393
1687613	1787875	2151724	2257434
1223272	1351583	2584779	2059883
1.04738e+06	1604253	2441878	1931712
1490594	2045314	3004519	2373859
1569565	1331067	2292568	2393664
1292238	1715540	2471413	2365202
1796122	1904945	2349905	1658451
1382261	2093668	1877438	1.93598e+06
1691554	2031776	1.86355e+06	2319310
1199238	1216558	2191749	2232544
1441867	1507609	2080150	2283874
1254770	1595666	1660680	2379092
1896027	1486425	1.90124e+06	2269092
1054457	1661152	2324702	2830182
1528800	1400286	2083176	1622707
1152173	2110217	2370139	1735618
1267690	1507880	2409430	2392385
2000502	1255401	1.87959e+06	1.93077e+06
780697	1597811	1854067	2546208
1347349	2327798	2018002	2060471
1654138	1495430	1955479	2628059
1210223	1480722	1733216	2135498
816667	1530474	2398470	1941559
847000	1253700	2369538	2388583
1429902	1411282	2797018	1876017
1265883	1287810	3092646	1444728
1704023	1.87756e+06	2862569	2231174
1634985	1092566	3231433	2501746
1438172	1326273	2012031	2.09229e+06
1521024	1244275	1803710	1.86195e+06
944081	996306	2859565	1871837
938015	1415353	2200215	2621353
1286687	1.72884e+06	2472351	2492486
1297375	1164415	2001058	2402877
1612529	1185855	2385430	1976858
1153637	1042727	2371352	1833831
1214553	1516166	2.03202e+06	1928514
1028406	1341566	2631834	1949539
1380326	1420122	2334622	2977206
1804465	1608128	2151550	2146518
1027090	1093326	2311197	1724461
1404893	1637994	1859941	1890883
1515613	1830640	1.52843e+06	2668651
1318266	992309	2715740	2639422
1879708	2165638	1696251	2463204
1395663	2308880	1657997	2763850
1613008	1270599	2188514	2527160
1548570	1542935	2324649	2905502
1180658	1478483	1901782	1.9663e+06
1150943	1507493	2370791	2251964
1400161	2092698	2503359	2678056
1386463	1188815	2.09526e+06	2407372
1132414	1480935	2351985	2501367
1275160	1310330	2197154	2147849
1457525	1.03032e+06	2887037	2455204
1702216	1590812	3048033	2093234
1233894	1346009	2256063	1807445
1194743	2052362	3368787	1976634
1111949	2117389	2182075	2122819
1146139	1510763	2.73016e+06	2125347
1350435	1384101	2181804	2020351
1561180	1793904	2.09006e+06	2116640
1552090	1660124	2601630	1921069
1403061	1153241	2205864	2205617
1218198	1036216	3278544	2314144
1495005	1625132	2741595	2502582
1711983	1099764	2292626	2539297
1176974	1843497	2276506	2660047
1407064	1710497	2405057	2681002
1349574	865294	1887480	2029409
1326159	1235830	2113929	2262180
1360352	1240663	2133847	2308738
1122304	1490413	2192329	2440556
1585528	1.03881e+06	2015574	2657276
1634169	2047272	2491229	2837634
1696978	1396481	2154767	1708714
2062837	1518103	1.8644e+06	2300509
1.57243e+06	1.78264e+06	2554194	2969854
1548816	1099529	2519831	2735398
1567116	1587032	2454688	2600983
1437668	1220569	2049850	2247336
1495303	1482307	2318990	1906743
1053434	1747105	1998294	2409873
1209872	1907771	2219979	1936741
1515968	1601136	2361686	2296547
1133364	1959782	1826121	1734690
1318613	1181053	2214635	2068138
1401740	1616311	2207748	2980638
1103274	1730492	2790221	2351893
1848055	1502392	2450291	2224753
1274562	1737859	2298114	1772230
1191676	1775504	2251050	2071423
1058036	1680815	2291629	2248060
1453170	2272561	2351275	2238693
1161440	1161572	2.79301e+06	2161634
1322472	1.65648e+06	2249332	2149233
1354701	1.39126e+06	2248165	1.81295e+06
1087858	1355050	2551305	2110650
1.02397e+06	1746943	2.40614e+06	2257027
1649392	1859992	2148579	1826681
1107066	1709102	1772929	2122046
1218135	1868210	2075815	2261079
1700726	1552223	1885367	1778316
1079271	1179856	2090783	2098771
1134202	1.61159e+06	2323869	2218933
1324452	1844392	2002312	2113366
1161342	1608262	2648869	1799540
1520372	1784297	2041419	2.08275e+06
1009054	1116773	2162618	2651522
911952	1727919	2972979	1416684
1427980	1576526	1646440	2218235
1335193	1637867	1779760	2439542
1496094	1286064	2254485	2601394
1155080	1185539	2079666	2181393
1168125	1064849	2135023	2821395
1400759	1.83762e+06	2.0579e+06	2459556
1281250	1603342	1.68086e+06	2313925
1215835	1959311	2360952	1923190
1197137	1148402	2135467	2659317
1301322	923777	2543077	2655574
1280557	1619435	1.92637e+06	2766792
1938339	2213334	2952931	2419554
1287052	1613406	2274350	2607371
1198843	2057221	2024764	2689353
1221870	1293081	2871853	2432716
1320674	1965502	2637433	2437618
1192487	1.67454e+06	2930863	2128343
1196214	1851575	2689623	2612974
1366343	1481501	1981067	2617634
1000681	1541183	2400032	2034186
1362634	1654807	2165833	2.82174e+06
1316041	1437923	2213440	2285358
1224382	1851044	2131899	2674009
1274277	1727813	1368773	2189613
1574571	1616765	1.88855e+06	2563936
1265831	1338307	1829861	3149924
1537211	1144099	1667962	2770115
2074694	1221455	2354559	2528805
1394946	1505171	1873571	2104303
1080653	1265353	1705454	2440657
1101171	1594999	1917751	2829016
1383108	1212867	1941242	2362304
1305183	1445335	1543750	1954098
1262003	1452086	1229561	1987427
1061849	1459964	1848708	2260637
1428671	1157176	1732300	1868796
1188561	1048202	1670982	2348849
1196347	1236028	1872882	2176363
1286796	978704	2373513	2405638
979944	1436119	2.08594e+06	2739217
1404872	1468063	1.85054e+06	2458952
1351422	1080307	1942382	2.90994e+06
1507105	1316913	2189045	2706967
1224116	1506087	1995697	2359413
1360347	2324742	1850690	2351271
1294911	1314699	1.72844e+06	2135316
1325691	2389064	2559647	1834785
1472036	1992801	1753549	1910244
1180346	1757049	1.9108e+06	2467836
1425034	1.49105e+06	1818309	2043802
1387893	1547509	2217655	2180427
1241111	1528406	1923216	2105641
1331001	1455226	2.40816e+06	2131780
1422972	1369166	1.98287e+06	1458989
1528731	1591566	2219826	1665339
1215883	1656075	2274695	2033474
1527664	1110352	2025772	2.00578e+06
1711580	1321466	2377705	2277751
641509	1267878	1817211	2137155
1017196	1976402	1.64047e+06	1948770
1144934	1.04812e+06	1800158	2301281
1322118	1285514	1508148	2019275
1238423	1538084	1879663	2507815
1307715	1385339	1797017	1960210
1245054	1335602	1981438	1792021
1327064	1578676	1773713	1.92852e+06
1261692	1.01676e+06	2026770	1929514
1408691	1148750	1550046	1992041
1406926	1219451	1942094	1.63899e+06
1172974	1248675	2333866	1818440
1065680	942813	2413535	1869805
1080796	1235589	2005674	2026940
1448135	1587266	2009339	1514040
1387683	1520443	2304925	1846685
1738362	1.57107e+06	2387012	2438190
1336593	1298134	1683624	2125882
1448014	1745731	2834212	2450709
941045	1480669	2132374	2492498
965194	1633429	2191783	2185110
920551	1328911	2061024	2.08327e+06
1.02708e+06	1713410	2247242	2498497
862624	1122927	2.07763e+06	2404979
1079201	1272964	2009313	2541134
1200275	822814	2234651	2184825
1304366	1.67828e+06	2187089	2497282
1191428	1589754	2435084	1963087
1328268	1141098	2263394	1932325
1384532	2133029	2743214	1878546
1138186	1496126	2083595	2608316
1238876	1183160	1.84673e+06	1996464
1727608	1773596	1916197	2079875
1285596	1386566	1758820	2788539
1163199	1.01771e+06	2246100	1581813
1191536	1639874	2108715	1464315
931200	1297145	1999555	1955833
1220790	2074585	2133662	2417083
1152264	2197445	2229748	2.53859e+06
1521722	1576177	2634700	2031148
1188607	1702156	2559889	2239545
1697001	1191428	2.09655e+06	2245899
1508972	1314308	2635553	1859950
1094992	1297356	2146710	1.93648e+06
846286	2146147	2865111	2328020
817093	1726339	2766373	2115924
1224462	1277495	2092128	2221128
1408535	1275556	2605218	2394410
822923	1355954	1.80452e+06	2282079
1145540	1718569	2056432	1956437
1325906	999349	2292854	1992536
1101544	2046956	2.02803e+06	1625370
1623649	1363719	2822869	1.57304e+06
1102189	1646643	2225208	2269087
1148575	1.27437e+06	2262299	2284875
1107889	1485821	1972055	1.63895e+06
1340526	1567947	2499333	1916762
1456932	896854	2356239	2276302
1340202	1242340	2858831	2250625
1077506	1740508	2334333	2184071
1328065	2022114	2883012	2010599
1420827	1766876	3128984	1797368
1469383	1508718	2389023	1841434
1030375	1201988	2406908	2267590
1401723	2.03404e+06	2.68807e+06	1.7874e+06
1280041	1521313	3.14778e+06	1995325
1258033	1427423	2416812	2106930
1230919	1778213	2315087	2.04657e+06
1394499	1515373	2065561	1747118
895608	1731414	2476527	1800453
1171526	1262492	2421862	1864054
951158	1633149	2004479	2.02606e+06
1262439	1642053	1986116	2393112
1248087	1674577	2236173	2009779
1095974	1811462	2085147	1858371
1300068	1248963	2281512	2035126
1146887	1977424	2408933	2078395
1479491	1838737	2837397	1675480
1827417	2275469	2206628	2184963
1349151	2034911	2309707	2334193
1608766	1452006	2511926	1952076
1145664	1910458	3272185	1882061
1333097	1387778	2.09095e+06	2099898
1179146	1719096	1.9457e+06	2408317
1370221	2043708	2516922	2274943
1471159	1291919	2339464	2411727
1441319	1.88731e+06	2401246	2315687
1554510	1705575	3080567	2299326
1177724	1937168	2374627	1977500
1122294	2110692	2231007	2249573
1335103	1411371	3370760	2445695
1408695	1516341	2807286	2383015
1128022	2.06007e+06	3584653	2402588
1597860	1357003	2703976	2223261
1520695	1311479	2710871	1859747
1517508	1.00164e+06	2914845	1612799
1018628	1989408	2584768	2435503
1146209	2449988	2688332	2274692
1266894	1219684	2424811	3160759
1313510	1853164	2267467	3198363
1312427	1326157	2883927	1.8175e+06
1079378	1.81578e+06	2425249	1720602
1053372	1829971	2316522	2117786
890489	1737395	2287923	1925850
1274828	1727996	2408023	2443184
1573689	1828521	2373632	2495520
1579813	1823871	2684596	2264783
863806	1156032	2253773	1840645
1189155	1498092	2545783	2792911
1343762	1947087	2399012	2740578
1448950	1830197	2374777	1943129
1210895	1740912	2.57695e+06	2578517
997621	1574742	2532486	2504905
850077	1474540	2.07116e+06	2333527
1201594	1578798	2165509	1541972
1079150	1932367	2101530	1809591
1440634	1388098	1707634	2958373
846288	1534079	1.97624e+06	3823691
1171222	1413826	2094224	2559048
932662	1.80662e+06	1.82437e+06	3142003
785825	1176564	1860383	2867743
1375205	2106101	2161681	2420835
1056575	2220945	2136165	3000019
1174940	1259590	2544352	2914608
1037562	1567296	2494618	3185640
935481	1513858	2729840	2608176
1487657	1548014	2159948	2634666
1194718	1215612	3009396	2663776
749171	1589421	2366779	3015800
1130185	1124220	2936397	2559184
1688602	2780608	2325958	2.67823e+06
1428229	1425761	2281833	2568192
1380787	752378	2334644	2421575
796771	838973	2305870	2817097
966428	1051526	2282419	2449478
629982	1246205	1894794	2443030
559790	1.32315e+06	2835518	2307957
922968	1438056	2652135	1958051
635005	1368544	2420401	2592591
794180	1366744	3691351	2182148
823573	1087842	2536383	1988723
849560	1619247	3684993	1874008
865126	877885	2994637	2368581
991553	1082571	2805157	1532226
1569887	1183750	1963499	2426233
1039811	1094216	2838977	1838505
1137969	1241593	3322154	2572589
1258601	1291737	3299011	2323419
1098581	1114060	2225296	2311214
1362317	1373036	2588527	2385085
1191413	1217420	2502191	2137862
2090023	1563344	3092630	2049709
769270	1153362	2043646	2009038
1399124	1043544	2084282	2701909
1398836	1340045	2025131	2.02989e+06
1065031	1236187	2478672	2118293
1208556	1195783	1760388	1.86841e+06
1085792	1340652	1882168	2288356
1128710	1127712	2055785	4267693
1367974	1428734	2316369	1.97834e+06
1326476	1115024	1974914	1795972
1001379	1666988	2335745	2130078
1166722	1104204	2317886	2321723
1659231	1456158	2267656	2090877
1162848	1638039	2.07498e+06	2032957
894132	1460325	2463975	2376584
1221400	1256692	2481209	2520808
1466666	1488251	1940314	2321737
1561709	1015051	2536957	2869419
1431670	1227617	2282686	2506807
842131	1259939	2547534	2039626
1264752	1197330	2026359	2544619
1067018	1498892	2168208	2810255
1148664	1987763	2283066	2015831
1380341	1393918	1640412	2156158
1.00157e+06	1146294	3127003	2495825
923511	1281525	1933568	2331982
1981265	1453107	2182303	2392789
1196598	1307061	1990652	1532732
1268504	1789894	2581367	2743820
1624155	1248654	2517730	1.84475e+06
1289901	1561570	1918911	1788203
1216692	1591945	2568350	2731078
1783907	1186385	2204004	1762680
1814309	1760072	2628451	2117709
1614294	1251693	1986808	2436852
1224699	1369302	3075653	1943661
1319823	1807498	1995712	2732237
1505801	1470180	2826575	3107617
1800958	1530404	2537933	2350959
1140993	1137342	2605652	2056084
825998	1185627	2595516	2333325
1395403	1835483	2099893	2647232
913492	2003368	1.88962e+06	1775392
1075796	1971480	2239816	2342314
1399170	1556305	2177568	1.93313e+06
1190640	1387660		2145071
1659931	1323218		2370702
1380313	1.6901e+06		2265173
1111974	2.04183e+06		2436564
1023068	1473795		2435898
1632971	1598311		2546596
1.00982e+06	1918282		2444822
1196538	1274270		2427001
1336772	1564942		1919843
1339518	1063527		2352071
947398	2.03232e+06		2422847
1063188	1.75142e+06		2572155
1754962	2154332		2221522
1299506	1464522		2235971
1614205	1363229		1933212
1245449	1267488		2453675
1158444	1551351		2522081
1256144	923483		2438771
1380601	1642950		1.51055e+06
1256417	1299167		2333712
1387021	1095445		2130759
1401872	1306411		2484853
1300149	1347352		2724379
1682748	1403840		2364722
1119791	1004413		2315717
1212170	1503872		2343873
1299730	1611396		2405887
1083210	1446861		2160625
1582591	1178562		2232791
1315213	1084736		2468390
1399849	1626579		2110854
1354058	1491698		3.31025e+06
976793	1558424		2012324
1343340	1188173		2.81434e+06
1613876	1717076		2311878
1711140	931817		2664069
1.02062e+06	1108117		2501274
940299	1185030		3186456
1344226	1194216		2732505
1254666	1.49771e+06		2871328
1059173	1294771		2688556
1110320	972324		2491092
1.74222e+06	1131143		2251946
868873	1273716		1812573
1113484	2017133		2321730
1927098	1594986		955814
1169136	1217157		1886040
1593555	1.84575e+06		2358367
947723	1408921		2370010
1115835	1752790		3.42113e+06
787001	2214571		2641552
1786346	2151205		2.09342e+06
1175557	2237365		2336929
902342	1234007		2560529
738506	1465544		2952088
1259741	2105551		2025054
1169712	1716940		2685041
1556879	1831872		2701237
1197811	2144245		2254623
1.03717e+06	1323392		2289194
1172831	2158132		2559710
1690095	1.96639e+06		2245741
1491700	1562251		2454416
1151729	1285186		2763013
1132753	2201062		1935604
1388194	1601348		2682897
925495	1793690		1872202
1153500	1689012		2570932
1683108	1283379		1875616
1594472	1442635		2086250
1800550	1146383		1887622
1108018	1373447		1939769
1335078	1446794		1795330
1052509	1102860		2315750
1987372	1432427		2085003
1279045	2264396		2140159
1081938	1736613		2589851
1161312	1190935		2252733
1202311	1633081		2605813
1447374	1992526		2438569
1061039	2.00542e+06		2296052
1523000	1821487		2348245
1504400	1572387		2084444
904758	1721311		2350931
1640755	1608095		2268295
1511806	1757726		2672881
939837	1301082		2564817
1284824	1.00643e+06		2805790
703034	1505743		2619839
1457339	1278363		2587854
1299009	1.6186e+06		2.57121e+06
1375886	1987204		2282531
1610833	2006150		2414659
987021	1473465		1697392
1425664	1519867		2444599
912721	990163		1971687
1152907	1889155		3061338
819396	2027818		1956010
1279096	2038143		2651776
1418380	1527163		1793453
1118095	1871822		2251857
929171	1681506		2274815
1491500	2007069		2398752
1494905	1543890		2326196
1181085	1618997		2287482
872714	1474581		2570660
914922	2331722		2734512
1131398	1899861		1924772
1125942	1298061		2406170
1731386	1480907		2.03866e+06
1121477	1654949		1973554
966438	1942029		2986874
971471	1410134		2102303
1245309	1711452		2444356
714284	1614996		2078553
1121318	2228992		1871614
1119379	1931027		2101603
1256921	2024131		2483001
1172055	1426786		2.76452e+06
1433306	1334202		2443175
1209555	1644178		1878544
1235393	1741121		1805486
1.02937e+06	1897430		3246943
899607	1738279		2303629
1468158	1990328		2311744
1061011	1775645		2016301
1278763	1807042		2423817
961874	1445409
1063729	1780387
901401	1595309
1099304	1290396
1152752	1274921
916019	1317988
1.00023e+06	1650514
1354578	1670839
1152813	1407199
880356	1337094
1076852	1808374
923160	1260025
1.37971e+06	1229845
1147707	1.63709e+06
1270716	1689421
1.03095e+06	1962217
792601	1294497
1441469	1474246
1.00002e+06	1098852
1166525	1345194
799720	1162470
1409402	1600770
1594545	1310727
1349917	1373936
698143	1325621
1.01284e+06	2169417
1456506	1563022
1.01896e+06	1643762
1188494	1984787
1231059	1609350
1414288	1090856
1597668	1475440
1104567	2366090
1291887	1631161
963245	1569161
1384158	2118793
964107	1609996
1184547	1691328
1084161	1603666
1219527	2054932
1.59003e+06	1223688
1019826	1343946
1353124	2286370
833230	2244138
853436	2.06914e+06
1329839	1324971
1373002	1628748
1187939	1350301
1121764	1327930
1240283	1274839
914676	1278374
1319334	1525166
1060172	1144411
969586	1424183
1305275	1265326
1347858	1390832
1.02449e+06	1271933
1485188	1612397
1089345	1462800
1636052	1897890
1114789	1.47289e+06
1290311	1.58095e+06
972392	1435176
1406829	1847310
1437387	2100329
1433701	1172979
1091264	1628889
944797	1060567
1642942	1117828
1.02611e+06	1086063
1056824	1606935
1095272	1381074
1050413	1065716
1253009	1.31301e+06
1214092	1081693
1393481	1178074
1076231	1269320
643463	1096959
1608047	1342143
918629	1390921
1251742	1180133
1322113	1627366
1182617	1943286
744997	701702
1113651	1.3202e+06
2005517	1057439
1182636	1851542
1057274	1082806
1059887	1422687
1433200	1473608
1156517	960095
1334688	980119
1287320	950082
1045120	1271080
1019893	1294478
1387361	1112165
1061957	1109264
981926	1411379
1106842	1455476
1315090	1372744
725852	1268331
1247938	1456578
1304916	1618326
1213218	1223658
1807794	1345851
1137963	1118280
1197110	1400380
1145326	1180818
1305790	1223058
708495	1144772
1410229	1567447
1126122	1.00391e+06
1177792	1238123
1476261	1191995
1450827	1002022
1248581	1346506
1123107	1242684
558545	1317876
1169918	1551169
1076531	1206994
1640113	1.95103e+06
1302457	1.23695e+06
1282862	1242321
1170378	1854089
1070321	1175097
1264125	1212399
1400215	1198725
978717	1740840
1149549	1544534
920561	1306850
1216986	1228380
1287843	1379901
1.03563e+06	1259859
921294	1497724
1096747	1620746
847274	1391174
1057148	1194683
1377412	1112749
1298624	1606312
923157	1335892
1021001	1305265
1144547	1412705
1244953	1282837
1162896	1131268
1228519	1478734
1104211	1811823
1078288	1406015
1324913	1158441
1285071	1354521
1188450	1254047
1565448	1.00197e+06
1527793	1341568
1376413	1185954
1690289	1420602
1034838	1176948
1125785	1279885
1098664	1296837
1275847	1445892
857677	1348697
1343480	1286932
1533031	1357086
1309298	2.01198e+06
1275257	1336419
942931	1681439
1132325	1767892
1099594	2.00045e+06
1210572	1.64519e+06
1042348	1491448
1018548	2264180
1292969	1299065
1052837	1.71197e+06
1266279	1280897
1351244	1475247
1111308	1048838
1042132	2210448
1174515	1111187
1161146	2210303
1109364	1.92769e+06
1184382	1673392
1265698	1578148
1.02427e+06	1206086
1060146	1960057
1238821	1794696
1263056	1266094
1146904	1947765
1472500	1238542
1417579	1766355
1200992	1145750
1.02754e+06	1300582
1511571	1476137
1222488	1352060
1063121	1653434
1281708	1416627
1144448	1987848
852700	1288584
1070019	2287056
1072796	1450930
1348906	2114221
1297996	1261328
1085326	1591679
1159728	1612949
1157607	1242111
1587496	2243526
950792	2176505
762963	1197951
1250865	1275025
1609452	1996724
887335	1712257
1391662	1552900
1064658	1342812
972486	1644953
593380	1157901
1247402	1291473
1111938	1485262
1170091	1817138
989066	1507442
1122994	1266166
1373314	2126089
1174770	1983300
1015405	1785557
1209435	1807305
1163136	1430468
1236471	1472051
1782190	1831215
1318981	1694180
1145274	2032842
844695	1467751
1356206	1587574
1246274	2039529
1267286	1376371
1315756	1617008
984409	1434051
985617	1253413
1142028	1550590
1180882	1717872
890051	1734505
1163781	1619753
1597135	1843533
1883718	2288320
1778389	1828111
1672405	1867981
1079182	1.55696e+06
1631000	1308612
1414038	1539363
1426289	1887763
1452539	1542095
1430770	2243634
1814856	1544351
1095080	1809311
1190901	1786086
1187788	1564463
1291714	1812781
1343069	1500372
1146216	2.04324e+06
1441029	1317440
1904618	1591502
1291396	1355203
1426940	1569910
1513067	1160293
1700861	2019169
1230833	1581235
1435389	2591221
1696476	1666169
1674553	1873163
1265869	1730086
1541221	1767754
1213647	1784615
1899264	1696063
1473591	1210593
1271385	1963644
1253488	1639342
1.04601e+06	1861590
1526055	985003
1405841	1946280
1596022	1575386
1745468	1.77047e+06
1208574	1643706
1227345	1741215
1049302	1.87976e+06
1630841	1300818
1192749	2275430
1095117	2308473
1725668	2232179
977000	2049693
1351447	2344949
1145683	1757555
1.71299e+06	2.04734e+06
1497149	1840195
1230721	2094333
1593841	2069545
1123236	1825127
1876063	1464567
1429835	1704704
1811729	2384792
1641966	1085406
1110450	2436347
1387054	1994054
1310918	1348620
907555	1306177
1503603	1362428
1307223	1646228
1361627	2161884
1085560	2176644
1432659	1955585
1901189	1297069
1088736	1842357
976297	1828063
1227747	1790076
1658076	1470531
1276507	1472624
1508367	1697219
1202763	1469611
1379826	1529663
1697225	1095278
1367549	1409233
1240458	1.25366e+06
1442920	1518196
1440937	1211281
1569741	1315475
1365836	1239879
1177845	1897507
1561979	1.90079e+06
1195205	1853197
1512650	2473748
1476790	2016089
1499225	2406495
1388301	2228821
1989910	1497356
1482759	2206374
1211731	2258879
1265987	1537378
1.51068e+06	1826641
1554597	1202186
1393136	1201191
1209759	1740617
994121	1461385
1213395	1819278
1221493	1759754
1506921	1807767
2049580	1932703
975613	1570542
1183606	1958935
1570925	1625271
1848055	1194288
1205456	1349162
1284653	973111
1294375	1662143
1381284	1999342
1358421	1284793
1120333	1586915
911850	1500977
851538	2099744
1026621	1538607
796276	1830033
1193052	1797536
1195712	1456986
854881	1157241
1.0042e+06	1851683
1174509	1245788
1330520	2377889
1192304	1164494
1190568	1519439
1609928	1676353
1045797	1431742
641802	1401470
1317726	1396523
648991	1651186
1182194	1700056
964260	1205964
1405505	1463106
1390321	1.65837e+06
1198611	1789279
1221184	2097635
983730	1726815
814018	1047164
1165989	1558067
1328261	1410787
815013	1570773
1514775	1732028
673936	1654626
929526	2060758
1056665	1639999
969402	1702219
1.02174e+06	2149271
1142960	1705763
1051454	1934086
1218589	1698991
1085778	1856668
633493	1985995
980891	1925503
591316	1805872
1141661	1190660
1180543	1873991
1179551	1418629
1320017	1629208
1.02849e+06	1537279
1345904	1304864
1312210	1534076
1192264	1300310
1116600	1469703
1352154	1619013
1558602
823958
1039226
1684534
750034
1130025
1102357
1412445
691568
1853806
886590
1081756
978778
980020
1242823
1061400
1.0476e+06
1094265
976987
960388
624703
1015555
977591
614884
892506
851288
914987
1066987
1081184
1.02034e+06
988976
1047111
872070
924392
913073
896702
875501
1610222
1062120
1.01528e+06
907871
810036
1078922
937128
1402306
1434350
1920904
1316654
1135838
1595400
1545517
1219033
1766886
1531688
1167821
1637024
1217309
1730945
1212943
1413185
1236320
1201270
1356162
1177661
1.01757e+06
1803981
1336903
1369251
1488820
995328
1832755
1539330
1655407
1356577
1289123
1059457
1641084
1237339
1588281
1243418
1671783
1899247
1548573
1355988
1255830
1569839
1348225
1527163
1321901
1098402
1454554
1033566
1321053
1150783
1245088
1090777
1524868
1322115
2001938
1519297
1207021
1454960
1223846
1066012
1137653
1390938
1334812
1465311
1308423
1571694
1070094
1266016
1332686
1140562
1145714
1564888
1279695
1184216
1336874
1169217
1168456
1370292
1739069
1319835
1259094
1363965
1726237
1568527
1596531
1568291
1554622
1121274
1951739
1223508
1350130
1459067
1450395
1631612
1720144
984611
1868980
1608456
1297963
1417124
1325574
2.49299e+06
1455402
1763229
1689246
1835629
1010997
1056069
1140761
1560788
1835015
1.00618e+06
1644639
1380036
1192957
1072719
1618423
1370498
1695167
1738495
2265330
1454239
1317354
1473965
1440398
1424761
1777030
1283881
1620403
1152559
1327806
1323878
1036369
1479623
1229418
1217787
1175928
1096714
1291328
1091123
1604514
1174067
1424337
1528094
1196501
1096911
1740264
1595108
1727986
1850427
1514113
1304814
1619793
1131913
1246601
843747
1184703
1661213
1894116
1575861
1226812
1590435
1139005
1301985
1398849
1185305
1075681
1225197
1449680
1.65399e+06
1254158
1393332
1458975
1421889
1466146
1464519
2022587
1798106
1453046
1228409
1344699
1504503
892972
922867
1380181
861949
1816465
1395564
2073098
1347726
1.67007e+06
1589338
1570820
1367860
1544707
1451310
1495033
1613898
1150262
1336753
1663686
2121981
1138239
1230278
1803801
1521942
1303866
1063542
1163467
1146495
865246
926947
1142628
863473
898680
1266977
1084905
1241008
1117208
768658
618518
932474
891614
937728
848891
950525
995272
1418910
877809
1042265
1.01182e+06
1526198
983994
1248183
1074633
893632
897758
1107031
1077596
1082989
1135828
973446
1170366
867654
968267
1426227
1214214
1208524
694166
1423930
874498
1131350
1102936
1065929
986536
918241
1.00264e+06
832818
1321879
813246
1099342
1.00652e+06
1164420
1258563
1.01728e+06
1325681
924204
1248348
979931
906097
966879
1226394
813510
1228607
1013128
1015749
1208406
1140874
1220357
1102072
1026139
1108771
835708
1171937
1151856
939485
1039999
1049089
1229378
1490286
1438374
1353303
1364728
1458333
1361863
1150498
913776
1403432
1106501
1509984
1238291
1281491
1726485
1325937
1119108
1713506
1273489
1170161
1183818
1389637
1273841
1524598
1701778
1.79702e+06
1094244
1320384
1216958
1.04506e+06
1378782
1021882
1068403
1047458
832811
1553189
1249388
1246505
1379694
1239923
1339594
983798
1279243
1050124
1553238
1140093
1281706
1312479
1406969
1309658
1445290
1670487
1074818
1223089
1274641
1279594
1065190
1367600
1560447
1.81967e+06
1111371
1195535
1443001
1270239
1163678
1286345
1356641
1253978
1242051
1029211
1818722
1525297
1975041
1.01196e+06
1765729
862089
1381020
1591394
1344458
1825950
869847
1202495
1372644
1368222
1696093
1177700
1576508
1297493
1223994
1570273
933909
1275238
1273988
2052771
1792657
1134216
1984013
916296
1462390
1061950
1749301
1223743
1300568
1.4565e+06
1216326
1414695
766535
1505769
1589241
977039
986868
1580330
2086878
886382
1153995
1173433
1298227
1439215
1621090
1272704
1414297
1322679
1092533
1419102
1063983
1016548
1219233
1484479
1594919
1323614
973711
812993
1049987
1504432
1547564
1258375
1113181
819195
1727103
1222159
1077779
1860941
1107991
1270737
1482099
1521169
1590643
1485064
1.9015e+06
1724077
1633784
1393907
1133396
1434866
1297509
1488519
1245055
1104508
1373565
1202866
1055182
1592838
2.01942e+06
1021652
1326228
1376470
1172990
1585108
884676
1268135
1563609
1599729
1750390
1442400
1570265
1120340
2018428
1357517
1593916
1430447
1084411
1697876
1629064
1510313
1245096
1143677
1062332
1830306
1573844
1354594
1170661
1497396
1736694
1765207
1684943
1404295
995399
1485517
1597203
1363917
1188069
1267444
1324001
1557845
1851710
1415560
1528122
1119107
1432476
1877590
1142885
1272408
1306840
1440474
1509571
1185121
1675884
1058995
1461585
1572972
1218844
1413321
1365927
1459516
1257187
1367272
926958
2136737
1706878
1332860
1262032
1626523
1005885
1583933
862412
1558147
1403375
1485501
546594
1344510
1260516
1337679
1492257
888441
1308983
933408
1289631
1493520
1477321
1248855
1209563
1477600
1430536
1338865
1364894
1053203
1465248
1150801
1501163
945056
1670632
1376006
1373617
1775061
1634875
1264254
1201795
1189610
1460421
1357237
1069996
1036469
1041588
1311605
1227897
1304979
1116923
1169264
1357666
974181
1242342
1040767
987077
1297989
1106819
953912
1647122
1395217
1100941
1273723
1449232
1349923
1521820
1091963
1099695
912809
1718333
1359100
1349546
1250915
1335504
1478523
1085987
1395799
1199947
1163217
1331321
1501049
1493071
1322772
1291334
975324
1385843
1343521
1374778
1585795
1144137
1400925
1254172
1028090
1643168
1430772
1304346
1726630
1556858
1364263
1453173
1700476
1067299
1595284
1843596
1384916
1165612
1353087
1345457
1616640
1336754
1292879
1739947
1258848
1213754
1218224
1412869
1414674
1399631
1209352
1719223
1081698
1584358
1345267
1069954
1254819
1166162
1381905
1444163
1298988
1415051
1126971
2014982
1103136
1489509
1973325
567609
1696814
1195114
1335684
[truncated: 3,135 more rows]

## Sheet: Fig. 1d
IR
G1	Early S	Late S	G2		Ordinary one-way ANOVA
215577	487058	594588	375480		Table Analyzed	BrdU staining siNT
243439	452232	544628	356765		Data sets analyzed	A-D
344187	446384	442729	487114
252555	578514	1050737	419671		ANOVA summary
431192	479523	986166	726024		F	8677
375630	394451	655958	993846		P value	<0,0001
276852	723197	665649	801699		P value summary	****
232994	638696	679136	1117576		Significant diff. among means (P < 0.05)?	Yes
197284	2114231	524066	691479		R squared	0.7627
358755	3.19379e+06	549774	466196
292077	4076034	730959	411119		Brown-Forsythe test
299377	3561678	545154	486551		F (DFn, DFd)	437,1 (3, 8098)
245360	4166767	480193	666449		P value	<0,0001
277735	3541832	544901	853863		P value summary	****
301212	3661313	733058	529237		Are SDs significantly different (P < 0.05)?	Yes
408277	4012205	509009	1517011
303618	3428936	4198695	1306618		Bartlett's test
376386	2327726	4683402	511530		Bartlett's statistic (corrected)	1784
314919	4333904	3426540	812208		P value	<0,0001
388491	2812241	4098069	761324		P value summary	****
410662	3087687	4641187	1.02555e+06		Are SDs significantly different (P < 0.05)?	Yes
312975	2728465	3600856	2063435
310581	3014509	3341675	1887095		ANOVA table	SS	DF	MS	F (DFn, DFd)	P value
353243	4372033	3973162	1720909		Treatment (between columns)	1.102e+16	3	3675000000000000	F (3, 8098) = 8677	P<0,0001
234490	3977695	3482999	2321275		Residual (within columns)	3430000000000000	8098	423514055165
558726	2393454	4183252	1753779		Total	1.445e+16	8101
296112	2476326	3131758	470398
532540	2391572	3732865	2296868		Data summary
586568	3488570	3026419	1294143		Number of treatments (columns)	4
313613	2281287	3698140	1991887		Number of values (total)	8102
332933	3174691	2964658	1365245
322580	4031278	4156521	1806140
303555	2334086	3299817	1217121
346313	2625437	4895084	1219078
661084	2379672	4863759	1.88075e+06
1305212	2186265	5014652	1370642
1677524	3192122	3.77688e+06	2604073		Number of families	1
683485	4322961	4005466	1701720		Number of comparisons per family	3
679103	3680474	4769369	609480		Alpha	0.05
678720	2843943	3446613	839018
520463	2200134	3996692	782186		Dunnett's multiple comparisons test	Mean Diff,	95,00% CI of diff,	Below threshold?	Summary	Adjusted P Value	A-?
1618568	2437775	4486659	775730		G1 vs. Early S	-2599880	-2648084 to -2551676	Yes	****	<0,0001	B	Early S
1203433	3584769	4734277	1041257		G1 vs. Late S	-2915926	-2975872 to -2855980	Yes	****	<0,0001	C	Late S
1400617	4035939	3655790	980706		G1 vs. G2	-461900	-518013 to -405787	Yes	****	<0,0001	D	G2
698864	3204679	3524911	1434566
451315	4.13592e+06	3.52299e+06	1874403		Test details	Mean 1	Mean 2	Mean Diff,	SE of diff,	n1	n2	q	DF
490083	2471876	3.5853e+06	1423171		G1 vs. Early S	721345	3321225	-2599880	20212	5133	1299	128.6	8098
1512777	3106772	2.7605e+06	2218929		G1 vs. Late S	721345	3637271	-2915926	25136	5133	771	116	8098
1460222	3361776	3325394	543317		G1 vs. G2	721345	1183245	-461900	23529	5133	899	19.63	8098
484057	2592462	3.39732e+06	715746
1740452	4244568	2973663	525510
844272	2619991	1414284	1643590
1.72686e+06	3819616	2985668	1070505
1479571	3185362	2791300	1028250
847744	3304898	3134374	1876606
490443	2222071	2924009	789013
370645	3272138	2674637	2.07613e+06
440696	3013221	5833121	2330464
1521460	3622717	4501061	2566225
1025494	3858286	4486462	1.53721e+06
944212	2860987	3788123	384254
879493	3855838	3925302	452466
1013897	3006908	4996480	1190914
1290452	2611934	4388507	1761954
507802	2904277	4263937	1157656
510292	2947565	4764093	1320059
1202608	2811295	3304861	1096792
1188625	3281110	4097130	1892732
917345	3820822	3705238	350093
1142598	3903013	5047037	1079262
1265172	2.09335e+06	4992152	1408465
705129	2270403	4506806	1757644
1306001	3670785	2541574	1843831
320716	3656971	1227014	1.77345e+06
406584	3628296	4615296	2469906
535741	3725643	4904187	2438494
1255181	3662165	5031215	2067223
1238541	3579346	2734132	738588
459792	2019195	3652917	806359
558594	3362627	2868551	859891
409950	3937585	2999470	789353
1232605	3538423	3800509	755901
703318	2920083	2947991	545767
435629	3858458	3.43727e+06	530133
404930	3150199	4493546	1969333
455350	3291250	3520199	663614
629687	3070772	681922	710851
358660	3042019	539947	1385684
450907	3202471	556221	422449
1108812	1576312	747236	562958
506557	3.22494e+06	473579	1518034
1024748	2.50624e+06	1797915	598373
1592998	2566290	793539	674885
586230	2283510	2930772	1101442
815948	2229154	3.99633e+06	1278591
656885	2762261	723280	1093874
1490327	3745237	493889	1058615
1067662	3392207	838490	2606337
438843	2917186	523109	975003
329959	3853657	1642925	914016
531051	4227405	2600848	957461
603119	1338480	686381	1.04466e+06
560177	3342076	1375339	761139
959561	4687328	3843894	1488689
593686	3811398	3395455	970328
2.05974e+06	3248014	4742560	1192956
586441	3539547	3.52765e+06	1060306
1420305	3330872	1437888	833619
999008	3925002	1544256	1.43431e+06
492192	3794578	4792596	901710
873413	3933304	4947961	750335
1530068	4037596	5023576	2816455
447181	3705199	4116057	745021
1410073	4383006	2833318	2832672
880206	3311978	4318299	2328963
1190325	3.59735e+06	512486	2073432
1564090	4488334	636919	756701
931761	3421080	616538	949751
499289	4246591	2554450	604470
1503070	3538673	2881815	764391
1319070	2982565	2925582	1082882
421479	3087273	1895929	866380
569088	3214724	2796986	1268747
544657	3101446	2881627	1247000
668106	3766019	2501834	1749024
397893	3221125	2542611	1954810
1027188	3820167	2283491	1628492
398217	3043651	1498479	853612
659117	2513091	1937359	1305466
541562	3434120	948338	1917682
390512	3836792	2507953	1426722
736165	2001907	1908302	1502833
470052	2914264	3115832	1309279
676529	3756524	1057977	1329183
1507325	1605148	1863669	1863027
459219	3991235	1440422	1376716
898163	2869469	2164678	1716116
508359	3102712	1827829	1506920
556037	4742619	1.68491e+06	1460741
857637	3494421	1632623	1607996
1260797	1678899	2311943	1757622
560460	2663821	3504754	1285884
1437609	4903502	5920052	1067665
756836	2911008	5322213	1.03875e+06
733953	3147041	4487445	1197738
1242755	3460049	4418208	1108842
598716	2556975	5267516	481864
1143587	1810674	4203348	1364296
759224	3400363	5808904	1457879
854498	3340779	4905266	2100369
1490519	2772826	5497340	1054035
1085335	2849821	4525108	1860609
388068	4680220	3302705	1735485
446452	2403174	5308298	1672042
402030	2484919	5220111	1690203
458756	3799899	5135889	1795227
634457	2248739	5867255	2349929
1113912	2122880	5337575	1593966
1116607	2046641	4163993	1364965
503681	1484350	4375337	878292
656643	3088616	4511179	514689
1.02488e+06	1400477	5293801	1034778
1148330	3233058	5399747	974275
653620	3318354	5017608	736952
1641663	2187830	4325462	1500342
1717786	4119864	5014288	1113100
708367	3516108	4289273	1348687
466981	4278167	4132036	715767
1.03718e+06	2385634	2676429	1007566
988516	2118245	3077306	778901
459563	3316942	2830333	656732
1342747	3345616	3.03353e+06	788255
678718	3631112	2883035	398901
518886	4252311	2638950	573902
1103297	3746779	3220390	1494079
427451	4012820	4685219	394058
802812	2870924	3.79733e+06	1150858
1599789	2777983	3.44887e+06	1002533
456900	3387885	3896639	1.03143e+06
685187	3608606	3619113	396545
660152	4078386	3054471	692095
893330	3082679	3305016	979144
1188127	3293778	2091470	640178
1422410	2987411	2676111	1052446
1427922	3066546	3866756	856183
888671	3501841	3.89896e+06	1004616
454960	1683666	3.88808e+06	1068179
436224	376329	3.09119e+06	1198782
738125	344554	2911938	1195399
726005	478396	3.75536e+06	471744
466626	705972	3755904	786900
872653	527518	3034713	402220
626025	625596	3048824	1129019
295569	665167	4238082	1145906
439714	1319070	2629351	1173782
679559	3967398	3544383	1329984
735143	1152509	2998890	1450195
934431	1322965	4143846	415041
621754	856770	3755391	997972
958447	2768929	3417524	1056690
956958	2879332	4202458	1011106
1650462	3521069	4577776	910469
888309	2943791	4000678	1150681
1042418	2263012	3853371	1238343
554071	2448076	4357544	1255820
720761	2385647	2826284	859054
1.8387e+06	3063958	4313407	928777
591154	2594901	4365364	1274874
1495193	1736379	4332796	1130204
476628	3264253	2967434	1407244
1425277	2275078	3.78731e+06	1.3689e+06
1244774	4223341	3383579	1316223
471392	1867682	5234309	960970
464149	2101802	3949470	1275088
715889	3529418	3969584	912341
439867	2030193	2312012	815559
938262	4225357	4839912	434358
1064389	3325054	4.17175e+06	409127
911308	2281699	4202184	1323403
1150466	3.37077e+06	4218961	1.40282e+06
508499	4329842	3296447	1738337
1.86877e+06	3523960	3039775	1.7686e+06
588191	2515343	4020555	1059893
536669	3295312	3876530	1099771
932344	488027	3.88995e+06	1382828
547543	427213	3297082	1104860
1483864	1.9916e+06	3789477	925961
370939	1573062	4417317	1.52397e+06
472824	1513263	3531491	1486603
227362	1468655	3082220	1027267
349853	2916887	3572619	1257788
279199	1514275	4581781	1505091
291632	2.8646e+06	4365877	1327261
331602	1923402	3.99783e+06	1541959
343457	2548185	3597749	592064
287265	1998461	3517978	796031
386415	2.08414e+06	4287850	853920
1243619	1879065	5106313	844147
477913	2151991	3826337	1165233
853020	2.96627e+06	3034298	977137
594366	2.76168e+06	3627476	1276845
320925	2687571	3.78172e+06	1135675
268727	1585651	3619131	816172
236982	2942023	3191550	766369
249079	1466389	3.45565e+06	398714
232453	2583452	3860458	681069
309032	1456239	4229541	371286
763907	1598804	4013457	1610938
354314	4379862	4150580	1272534
303905	3198947	4301650	1187689
365802	5271269	4383468	385929
331526	4289258	4871870	1130899
658758	3589264	4153039	1282672
285347	3895771	4567037	719416
303807	4523597	4705229	1283735
359465	3776069	5290482	947181
410157	3731052	3799876	948239
394177	4488029	4514776	731109
495634	2401448	4723948	1.60782e+06
488540	2366743	4746266	1046810
1618510	3449011	4819108	1041133
439777	3307846	3856374	1129277
1094356	5004467	5576518	1955455
921120	3927898	4437754	1143115
1705305	2630258	4557243	1.47809e+06
1.00177e+06	2572059	3849515	1466897
915671	4943252	3695000	1558773
691242	3840028	4222646	565228
960089	5473663	2838886	1284603
346864	2379447	4491712	1360880
325030	5261342	5284626	362198
462972	3800554	3852841	1308741
361058	2920612	4853058	428132
282606	4.08824e+06	3991044	865956
343689	3626664	2391750	902124
295087	4279108	3337129	551603
253332	4853829	5436513	764633
236095	3498153	3856766	952146
310610	3781537	4217067	1156769
365459	3920178	3196727	1.04145e+06
240489	4106107	4405097	965098
321593	3624614	3698325	1093163
240866	3995077	4408674	1.77907e+06
330139	3211377	3152397	1160031
265140	2601996	5132350	1704426
542786	3.53349e+06	4198134	1122617
353299	4843385	2722434	1035660
223630	2506548	3.37073e+06	1353321
673574	4328338	2918271	1240936
301502	3368636	3454816	862719
532739	3724906	2771841	1404175
336904	4450175	3.76962e+06	1186889
1082341	3656313	2.67434e+06	842380
365842	4109404	3.57999e+06	1390081
523624	4588230	2954940	2043701
374561	4889576	3909732	1083654
427552	3965343	2707553	2.0697e+06
1059648	4502670	3.0126e+06	2237699
457180	2376687	3258552	870044
411319	2540047	3099416	949987
372751	4561755	4194907	1114468
378690	3713843	3974403	705326
302432	3.38857e+06	3478160	447692
283480	3780776	3488648	1.61718e+06
1366497	5374454	2622617	867136
457663	2394020	4235910	1262436
540879	3.71869e+06	4414117	1.00984e+06
280025	2993044	4501319	1182984
417815	3623781	4200488	1.03468e+06
308221	2081109	3711765	1565142
370200	4469962	5636568	1005471
332972	4730269	4031862	1730802
356504	3839901	4381332	1291939
368294	4977930	4208272	650990
351133	3560848	2993539	1.91287e+06
382591	3337216	2467655	2046804
422453	4886809	2649824	723704
738844	2338013	3260606	1055660
1567317	2736370	2824241	598743
604793	3125678	4269564	986447
736902	3084407	3617821	569724
974084	2909588	3492733	887311
904681	3371175	3.95364e+06	318909
373217	3599162	3379788	757153
784732	3941728	4.09875e+06	887159
486201	3216524	2991833	799586
758713	3643003	2.83208e+06	1.00443e+06
712030	2595025	3955547	987625
778054	4007842	4070235	840030
364311	2535127	3925894	1442849
352282	3531160	3605318	1552514
1462945	3728260	4.02629e+06	998253
314059	2606394	2676766	1163437
708872	3107077	3585437	870657
392782	2772005	3835000	1579224
372743	3937286	3.78378e+06	1551397
301593	2814326	3316282	1289688
324953	3123975	3738282	453062
351486	3443091	3.98471e+06	929157
375507	3445037	3.86551e+06	849101
421646	4171891	3959230	474192
736947	3544924	3963727	833090
341617	3940100	3924969	826948
581453	3596239	4453861	599081
366677	3251206	3488662	633029
549862	3541254	2713989	564690
422185	2677936	4271692	748934
335100	3656475	3528668	1066520
345421	3142651	3.7656e+06	652081
726206	3210007	4726767	586539
333434	3979290	4274742	891529
384818	3688753	4450823	1.00805e+06
223390	3856965	5197682	1051207
389264	3660833	3631261	1205934
618568	2480242	3579692	514506
383998	3574365	2515838	1157652
1364250	2593995	2909665	545401
557731	2615326	2223237	729497
644329	2769230	4296275	1.01568e+06
565239	3131489	3147947	483652
1324060	3255117	4079562	736966
563704	2.827e+06	3908647	1102221
650681	4035239	4246248	535546
754473	3506809	3045939	1184418
795640	3990477	1.75219e+06	1180317
889510	3210006	3.30445e+06	567771
502221	3011769	2492596	775289
575780	2871852	5428336	530903
565268	4188048	4226825	404107
793554	3962803	3502211	367132
772434	3316162	4093605	430198
2046039	3087809	2986987	731629
1253685	3374611	894052	592709
573949	4208945	2431884	719926
626554	3313651	2233859	873598
1196951	2557825	3130617	867962
1776996	3025561	2005083	951258
1198711	4150187	3268137	639695
1829773	4698997	3132156	624048
1000286	4500038	2940560	396158
785253	3595419	2859050	1208844
1180203	2392029	2692053	778726
584276	3875591	2251268	1012193
686508	3437129	3.29421e+06	756752
1663835	4261925	5182799	613387
586873	4137601	3720209	811475
1972741	4010403	2516678	622563
549519	4782691	4922565	556498
483772	2228260	4897826	697091
1677680	2272162	3.63878e+06	678619
486530	3788135	6135511	1077739
793031	2389414	3111791	961984
813026	2626491	3471251	703271
667324	2767479	6194127	641600
1715018	2965710	5182365	640059
822638	3642937	3567953	755458
1764594	3430342	3565231	523822
837237	3044219	2255710	788090
665490	4228487	3376608	783263
701483	3685223	3720246	936679
810727	4548863	5482801	784803
1704564	3972934	6228145	831859
944107	3487526	4113621	754981
2031659	3422454	5405638	743059
1793468	3028150	2880617	497826
488885	2891084	5641067	1030324
1211773	3526724	3847600	725466
419123	3015572	3.99881e+06	873818
666775	2787285	2045817	1164806
1043660	2281701	5398257	913945
690878	3.39655e+06	6059141	966216
1249299	3510606	4502829	766194
1051020	3.63084e+06	5249597	1540329
580764	3011550	4689982	1022676
861550	4412447	4292435	599167
1379496	3461463	5796603	1.00934e+06
1440764	2392394	5279148	1850195
520293	2359639	4907781	1754633
542704	3356983	5095411	1121318
301661	4.14157e+06	5118629	1.85399e+06
1.00295e+06	4198597	5767900	750396
1423193	2620012	4910270	915242
1580839	4190614	4765333	739185
367922	2511244	5036511	685616
1490528	3668382	5713013	1462107
1878332	3367971	5155358	1178764
333985	4138863	5286161	1509988
2121483	3093697	4968225	2026580
644721	4407626	3714221	2110215
1871011	2517050	5626024	1799266
206209	3267962	4950346	654278
221876	2848713	4387198	1237135
667016	3101231	5231336	1100322
769729	4351145	4422080	624406
1881114	3024551	5940254	1477926
1421867	3019235	3287322	2163830
634029	3244046	4650522	1185585
754289	3820146	5621376	495237
741871	4311412	5120634	1343874
239001	4512324	5321892	1747805
385546	4294109	5038342	1.6648e+06
302655	3920198	4541735	803131
975339	3505326	3963213	1007664
390649	3115472	5480984	2561466
308344	2797873	5697242	1735894
296594	2472828	6476138	1861993
417732	3579275	4220152	1092644
1262093	2769190	5010376	1915999
292636	3506496	4688180	1056495
375790	2987791	5160942	448228
1563839	2865742	5554571	1670350
625653	3827687	5216429	2043981
1287821	3456799	5114440	2.90761e+06
812168	2353527	5263654	1614196
394253	2315869	4691309	1907447
1642674	3903568	5646241	655785
285587	3713666	5627926	629079
445938	3330149	6276887	1115082
343947	3602483	4572328	444178
402583	3450045	5540422	2309642
311260	3390214	4657093	1.74932e+06
832294	2874731	2941637	642341
1.81196e+06	2560717	2205465	1433792
1856347	3807305	4245588	612477
404221	4143172	1593318	1.43316e+06
1422272	4937266	4258775	1293104
525680	3768123	5059198	2315755
409496	2733245	3465577	980377
1599862	3513069	3782043	1.01289e+06
2099249	2812757	3305085	1271599
673121	3319066	2.83814e+06	2123037
1279888	3855726	5573180	1828684
1085517	3779721	4247166	1789286
458127	2755572	3482731	2005446
769589	3.708e+06	4510895	1.96489e+06
1621639	4572173	4064897	1948624
438809	2536170	3771037	1794190
497633	2886138	4373319	2305664
428901	3484825	4400039	1329412
1892887	2651880	4652661	1314159
517935	2232291	4201988	1.26776e+06
2024322	4351642	4016222	2107510
354370	2373176	3934178	2042592
1547357	2998599	4293197	1719596
1679237	3687835	4380856	1.94941e+06
316601	3113165	4880401	2252952
360068	2736343	2313309	1972364
418159	3213413	2186424	1256936
365003	3686441	4718971	351964
2232097	3053703	3074430	981321
330372	3820650	4374381	1137322
382243	2755501	5351541	1773263
330611	3799772	3854416	1827188
629301	2363347	4513283	639106
863064	3477227	4287674	1655797
453596	3433946	4864872	921247
417817	3514910	5666866	1406249
962223	3389656	4370069	1153055
847159	3277056	4065353	687736
1866857	2819349	4736164	542567
1.86059e+06	3552462	4425702	1100373
494648	3026876	4938314	1239108
1199106	2455461	4065070	854031
1324176	4022113	5730124	911885
446484	3132774	3.29819e+06	495464
1955339	3206776	4258675	1.378e+06
1452821	4468515	3307137	745328
542934	4263346	4595217	1315914
1533662	3208798	3294903	703490
915311	3949217	4521532	1221606
672885	2672992	3.10513e+06	950414
650465	3021767	3343827	636287
2217060	3279456	5080425	868406
693063	4099457	3292942	1197408
1626760	3844720	5351134	988891
624990	2462546	4453048	758538
308327	3343020	4542800	1278934
438192	3361968	3615972	620242
1700609	3090318	4443120	662795
707618	2686294	3602844	786145
1668753	3668359	3158962	999323
559320	3664967	5231315	1060418
1630008	3712594	3063077	839934
2.04606e+06	3344229	3844666	822475
313137	3896480	3263974	1080758
2.09673e+06	3168341	4193801	919301
820401	2764321	4731307	1483146
719626	2987211	4.16411e+06	910441
312594	3288777	3962733	932834
1839855	3814074	4944337	1202532
361053	4642984	4.19021e+06	1207260
540905	2618848	4035969	1198333
1664948	4583156	2933743	628987
612838	2804608	1924712	502139
1675790	4566345	3548709	742209
541482	2786471	2159916	1050433
535069	3320675	3333295	1692843
2100190	3303648	3744140	1404572
395186	2177983	3680887	1555175
440964	4102355	862177	633021
876817	3493177	2705308	523425
400088	3461476	4554586	1509936
1807892	3132025	4987476	1.52511e+06
600776	2823880	4498035	1887853
770043	2809517	5432130	1.73753e+06
1771046	3594001	4434957	973107
711735	2895666	4639430	1428686
644786	3159764	3613057	766028
684778	3032546	4974078	1.66522e+06
455523	3378493	2955117	1733076
883519	3498665	2374857	394295
1485967	3.29158e+06	4143119	851880
1968755	3253592	4713262	1138183
854168	2897907	3.75081e+06	726926
403679	2982262	5584337	815620
421043	2926431	4902321	896399
456707	2974391	5858366	1592214
1744283	2912903	5081470	1617131
861057	3019354	4969575	1192597
911390	3052064	5182052	1551518
1177954	3454413	4395536	986731
1177985	2559525	4493476	1147860
1191433	3403470	2154301	487863
570204	3629026	5346332	2280449
437690	2380458	3757846	1183251
912048	2804905	4356019	391145
514342	2.84659e+06	4306095	625445
1012067	2240229	3243622	720641
511710	3473033	5142969	1.5548e+06
1494946	3420546	2329421	1506277
1653841	2748461	4520518	710218
542373	3.74292e+06	5095200	937058
913580	3075250	3736408	1187998
495631	2217923	4998072	1340423
785523	3383102	3042247	1858349
1522778	1875358	4442504	1523659
675580	3501431	3782214	1653737
669050	2485737	3936973	1.50183e+06
522965	3874495	4523187	1442663
490763	2774830	3914600	1166099
461810	4337436	3976357	478827
475196	3024094	4603533	1127405
510993	3315261	4004823	546955
467797	3250672	4412836	1160617
510082	3162650	4016494	2093375
1041400	2814071	3588370	1288365
1986889	2083136	3547576	2596687
398873	3737271	4765945	440451
358087	2097283	4139654	2.68037e+06
536232	4614304	2034863	1979935
1210697	4127056	4251651	956951
1.98811e+06	3854213	4998367	2014122
815045	3019306	3002390	1.70478e+06
586702	5034104	4.03296e+06	1766894
1214233	2116932	4679652	2.02644e+06
399385	1162486	3644498	534887
375511	4350128	4396594	496040
349824	1797953	3172129	1577082
512433	3777679	4212335	1.93889e+06
401321	3530179	4941765	1.67441e+06
322155	3323576	4731502	1172856
1592611	3484060	5219678	2.04796e+06
1788457	3706504	5367054	1136418
2203308	3682536	4318363	2397705
1205877	4467994	4504301	2076012
994757	1752027	2959483	1.73871e+06
1424149	3818001	3510535	1586942
1543797	3169702	3479574	2140193
1696660	4255204	4874213	1211422
529702	3537148	4190535	563509
510276	2929519	3978602	497397
579505	1604910	4988768	1857944
401481	2557844	2818408	733121
427664	4854980	5505078	2570736
1233678	2868408	3872046	1201307
780418	3288409	4574823	1166416
474475	1957299	3830973	1160913
1703611	4248284	4861850	1969157
2177548	3963805	5068069	1763627
1305899	4036835	5464143	1656297
1961621	4239336	3.96311e+06	2237789
840972	3494187	3935355	1715290
456072	3821892	4523838	1003881
493980	3901174	3863193	1073317
974337	3450606	4778184	2235732
1501502	3518352	2.08268e+06	1.67433e+06
512612	3251858	2701173	1926743
1007677	4216094	2679985	2893380
1722361	4257632	2763964	1684869
511957	4546338	3.15435e+06	1736430
463603	4670845	3080646	1.89688e+06
785322	3835358	2440269	1812048
1314537	3359799	2274245	1837484
2277779	3558796	2272793	969237
565657	1731857	2405390	1.66418e+06
2313257	3653884	3719080	2092615
1807516	3949754	3118701	2711159
842561	3728357	4073342	1.92905e+06
1055237	3439178	2186771	1034276
1.93733e+06	4530277	3770146	1428538
1484434	2660423	1.72452e+06	932207
709565	3087940	3.21583e+06	1338745
697664	3753541	3771807	2569747
1252971	3470336	2865957	1410462
464683	2331582	3196690	2126786
1737505	2206404	3052392	2242756
464311	1752796	3.65881e+06	2649749
1953632	745830	2677317	2078691
1590952	532700	3390449	540753
905874	592443	2.82626e+06	1336659
2221128	1.48658e+06	2783836	1332835
949953	1951406	3596041	769301
632403	2401434	2610639	705611
690624	2951865	3001359	465185
737448	3680145	3160998	1.8389e+06
1038638	3910854	2577388	2175505
1129437	3785677	3410167	1.39788e+06
690254	3863628	3079112	1654735
727506	4572508	2790156	2952054
695060	2689581	2757331	1760215
660660	3561413	2685651	1.4479e+06
1250850	3890836	3219798	1423986
854859	3830998	3661018	1721768
766387	2818503	3803892	1407542
720462	2766500	3363921	2206956
410099	3618529	4199644	477746
505485	3854063	2994886	1673390
693242	3838239	2.03977e+06	1680060
1293882	3093349	2960728	2312389
1381119	2996650	1959882	2252566
1475023	3650756	3.55081e+06	1261366
1733697	3201669	2582614	1.79948e+06
455455	3.59468e+06	4241730	1813387
422306	3069049	2241001	1886054
1057807	4251324	3170383	1310903
391907	3642824	1957837	552009
383884	2965731	2806421	1.60922e+06
1712200	2589219	3122628	474598
1106622	3125776	2899582	811965
1637856	4106684	2995712	1650103
2153457	3726725	2074552	1.65697e+06
474517	4165065	2681334	1600268
1763989	2692952	2136607	1488548
990060	3383565	3017786	1432934
1248501	4211242	2927777	2142208
690569	3601447	2890336	1.5588e+06
474415	4609681	845044	1633071
2140654	4089240	3.1681e+06	1.72326e+06
1239451	2979014	2992359	1115072
362046	3184909	2808065	1632754
377450	2331230	4253549	2160415
345154	3747670	3818282	481501
1751425	4915552	3.9025e+06	1.54039e+06
748856	4487932	3277028	582265
1224429	4440350	3006588	556127
912382	3466956	3191232	1290012
459579	4699799	3055017	1414623
382501	4650637	2587581	1.32491e+06
1248570	2903967	2576848	670017
1394555	2784828	4311196	483562
259916	2857047	3742537	1759237
278604	2674568	3535879	1400051
2199164	3913102	2848663	1320925
2023783	3064234	2811372	907480
393229	4040053	4072789	973510
438946	5059994	3721716	933313
1696237	4281512	3.48998e+06	1.73378e+06
1648696	2412604	3310223	1647280
1127284	2743511	3193794	1605764
433884	3799515	3272595	1347734
434409	4405224	2864089	1380452
432935	4771302	2849782	1444990
625700	4166417	2205340	833641
912508	3432423	2.62765e+06	1399619
576726	4924753	2976385	1091883
571367	4021722	1950126	1655772
660733	4694487	2177553	1666550
1.02216e+06	2169248	3709306	1812459
566754	2648352	3219047	1694524
667388	2470826	2444748	454647
2.02644e+06	3485677	1.85271e+06	1572602
811775	3070203	2598651	1358488
1249818	2827164	2709350	850910
1080054	2748152	2406627	1355097
806397	3195427	3232591	1215180
987022	3678189	4553225	1237560
1502911	4283516	2446714	391800
1426587	3541673	2382525	1515547
660936	3791902	3751922	1.54322e+06
1029176	3543963	4545676	1841700
1237035	4155066	3729408	463386
1345067	2768572	3.54152e+06	477447
1718591	2384578	4029816	1787444
1366762	4024806	5156567	518127
1334752	5069769	3653743	1928079
1189586	3671089	3890737	506261
1679546	4723940	4251975	478840
475282	3936451	4253049	1198790
1690757	4574910	3917370	1192316
1181265	4764172	3527582	1371936
400938	4354434	3913608	430688
337505	4370309	3729703	1185259
475763	4514216	2732313	575355
1505948	3688561	2614768	515375
1083358	4577340	3055516	1108878
792035	4350022	2561647	513719
972876	4686330	2069605	2575149
502821	4457127	3039345	1449064
531575	4790777	2616166	1448587
403229	4163930	2949581	1777684
2102216	4007330	2891682	1266318
1899980	3219518	3117893	1047037
972708	3807184	2374556	1057745
1645535	4336949	2253519	1032158
907169	4835057	3146570	716967
2.07135e+06	3746545	2569937	1210503
587924	3802736	2764491	682635
801315	4560458	2584081	391933
679556	4129663	3007987	1230724
577474	4649552	3579485	716649
860137	3591769	3078793	692937
606355	3083236	3706024	671889
647273	4529688	3605310	1104423
608002	4082899	1813995	528345
766479	4438688	2998225	654655
975735	2806853	3211326	738811
1491944	4450056	3194408	1417787
753927	4582910	2195370	1019417
705876	3136392	1714504	1149123
766738	4458160	3328618	507924
332776	4972658	2547923	1160537
509016	3135561		1419248
585943	3838277		1409789
372736	4760698		596201
339158	5798015		1162203
546495	4597716		619712
365659	4303496		1219365
367417	3667034		1024491
404581	4158549		1144215
450158	3592714		1459483
363898	3424710		896928
333639	4734518		928018
376322	4087983		1442635
551275	4688621		2071257
2321085	3507813		2024829
481426	4093575		1.24468e+06
1683428	3397836		425354
329104	4244138		1375798
340203	3734208		1495543
369351	3621217		1746142
1064452	4230043		400015
1635220	2623727		940437
358407	4196508		742119
306817	2776671		1865830
431509	4305192		457107
350089	3869325		1.94835e+06
409578	3438927		1.35037e+06
393165	5546177		873312
327196	3126243		1555596
1664213	4233368		1420744
589960	3520691		1363358
1972142	3956170		1696231
613653	4003392		1467077
1588811	4634919		1274630
367943	4209914		1778379
1935703	3039940		1583977
2393799	2792384		1541982
1985693	3869361		1586598
402655	4064659		2081868
403502	4365417		1078928
1096976	4282185		625407
662922	4740792		998686
394114	4089295		707260
413194	2523482		1565039
2136885	4481631		839305
486009	4417444		957120
425928	3526227		1178718
1.64526e+06	4444371		528169
1807469	4723937		2043290
1882281	4470032		1092342
374259	3367443		1265237
498819	3734020		982082
297862	3242473		1163532
679302	4008266		1308547
1119103	2730509		1112047
301961	2780608		1473395
333825	3723331		1161078
1086501	3345862		963193
1196878	3710930		1303799
1340985	3847654		1606129
1224120	2433029		495264
1371517	4199222		521281
1203402	3671328		2050636
782224	3142999		1639794
462577	2502146		1443127
1263868	4007383		1551913
1624887	3393612		815108
414965	3958493		681294
593015	2222310		695464
416500	3224675		692943
678516	2403101		682394
516947	2822704		995469
477741	2217334		910872
307121	3835308		950520
443758	2392465		748086
504138	2892594		894359
548361	5140152		544774
618101	3647751		948587
285310	3201541		373025
362635	3566114		514742
416910	4228530		384262
422204	3492114		855288
1.79101e+06	2573804		1117862
1834543	2794422		1137085
1519122	4039949		1024950
1047490	4076998		1409712
454915	4399057		1317496
496817	3178499		1346664
582238	2603783		1471448
353057	3440385		1443797
1108640	3064460		1314564
559910	4510287		493298
1994253	2245404		1169988
1375068	4310062		563371
500771	3527987		1163060
531918	4758820		1473580
1822471	3537043		739959
574778	2.08847e+06		1588483
574467	4639703		925106
1.38744e+06	3574939		1.4499e+06
1337293	2584482		1611720
1752560	3423236		1006032
1440767	3995126		840192
369540	4358227		591190
455577	3508511		653448
285595	3438206		627299
1306621	2725941		358370
1580088	4694939		718736
367800	4107218		985781
1533458	2891929		865748
271873	4491112		917925
1103159	3990275		917287
1171925	3163815		737730
1461167	2237541		879647
1058938	4322186		678774
590208	2319309		723139
275552	3579214		435731
1089128	3486976		644938
1404112	4024938		547253
293939	2778369		443694
835800	3552906		909359
430953	3304603		766777
388271	2917182		721416
412416	3451299		787363
444154	4102878		983899
290921	4581304		767234
1004891	4721847		906365
244281	4227506		835614
267277	3523332		615193
271745	3347614
245023	3185841
878543	3402382
1787770	2251097
269936	4514213
198496	3768640
247587	3042098
416953	4099620
820378	3768356
481043	4045115
556496	3987243
689860	2613460
855993	4659817
251450	3.81454e+06
485077	3866508
446713	2708192
411469	3032472
325490	3479182
555081	4039953
484950	3512319
482630	2488052
930089	4235406
1002460	2570351
349325	3930095
297135	4459907
1519781	4119340
340303	3857443
1006909	4663936
271705	3495993
1318321	2308290
1170067	3446053
412745	4332669
917872	3909596
612683	3585354
236694	3921120
1213149	3784615
213843	3643494
855615	3554215
292729	4511899
534593	3199239
1429461	3906388
287793	4045166
330584	3854961
1301066	2778024
210034	3673785
1777249	3536819
901361	3881555
1171211	3232401
292328	3789165
284993	3448561
231400	4397342
723549	3450062
464265	3766848
230349	4495506
402589	4176300
587763	4316774
459014	3960177
1150506	3286039
1497381	3729873
625166	3545932
490937	4079970
996786	3343511
242544	3920837
1160179	1345091
666062	2737612
454990	3720066
586494	4024978
451549	2292243
615716	3441809
569568	2311574
660377	3799027
475783	2114240
280653	4426785
607069	3309199
596351	1723247
1307568	2349001
241122	3911440
523370	3190390
1222650	3939983
426182	4904275
493318	4206865
580776	4831401
1247661	2589266
699208	3710412
1588464	3609824
1513197	3942331
528495	3.42456e+06
317121	3106076
1298269	5260450
433616	2811599
462731	3220186
657992	4084232
420382	2555850
394585	2657347
851237	2425326
255493	3676719
514611	2616821
633996	3486364
982073	3891470
1633417	3784311
254034	4602157
1750701	4.05557e+06
857720	3506579
1179436	3819215
627974	3717745
1120151	4210439
544807	1898204
822554	3617344
439626	3478601
259655	1726510
1066811	3557792
505884	3209957
694946	3448792
1063452	3157441
986037	3913129
1665464	2103508
433869	4252751
362560	2427866
262261	4159923
248413	4487202
533543	2004421
1.77837e+06	2305616
479654	3823622
295354	3100102
314588	3010710
1599250	3564284
1927505	3429048
766857	2980439
1506990	2788112
362082	3282957
417823	3008042
1565531	3993470
392261	2401253
359211	4729744
1005434	4219266
1327796	2790309
398323	2205878
1059938	4350973
861646	2858586
378418	3387824
493652	2650168
408505	3818469
1311637	3596009
641147	3669287
503236	4262391
559521	4088686
1250712	3136962
808593	3844567
696600	3136760
538358	2675034
659225	3366575
556187	3254817
704695	3812370
1.00636e+06	3046503
425673	2007610
1.81285e+06	3292997
743791	3376103
771381	3201016
445476	3019545
1190188	3286163
759649	3.42349e+06
1094913	4018073
479348	3445965
981448	3139438
489819	4614146
596690	3056335
1773531	3752393
753529	3372526
810132	3151785
1127209	3560830
483192	3006192
1246186	3403051
556180	4021679
736173	3484022
610246	2893707
411559	3518552
453923	3680820
1390418	3199116
523262	3892373
748973	3367964
1273901	4100656
602056	4018782
537576	3892971
1717465	4125774
1155392	4076775
1108091	3809033
673113	3484088
560841	3489407
1137553	2962547
1655217	4426169
679660	4199040
1144808	3.66802e+06
1.92231e+06	4158489
1918869	3638944
567747	3095108
1540196	2509346
436242	4260211
598799	2868781
1236157	3993692
396048	3042346
1461173	4055237
488909	3922115
600743	3442118
1406259	3534184
359059	3740410
1596841	3512194
560587	4754640
1450652	3005801
841098	3803462
750596	4589072
1252278	3752308
329900	3980508
790895	3620719
612862	3850908
1831260	3720152
842309	2414828
662697	3.92973e+06
605378	4328442
637947	4225335
554562	2797786
1153684	2650793
652550	2594351
586386	2192351
945795	2157421
527128	3568995
979713	3233625
348249	2791740
620920	3534870
778232	2919923
767193	2743533
1.69561e+06	2773164
489521	1.94695e+06
463032	3.18933e+06
458700	3825211
1333732	2607090
1141584	3274733
512616	3124810
688738	2350434
796103	3584916
791402	3014058
519826	2648127
489584	3608433
534362	3272433
669796	2571299
638127	2807912
1463758	3788457
493789	2365842
1482080	4253468
431204	2788677
418821	3457890
410592	3396913
1002927	2037046
752878	2754129
340342	3579769
367172	2672938
575977	3202539
452629	2716663
479075	2650809
414059	2650665
1180001	2394300
463526	2401158
925863	2540516
392421	3637276
1006453	2887581
879443	2796219
581572	3216295
792635	3127817
1122391	1943102
591933	3276529
505640	2202788
395270	2797760
809275	2282774
1689560	2742984
649753	2786118
540464	2965878
1362662	2230787
1690535	3186701
1142010	2179043
2049228	3074796
854516	3.48267e+06
462085	3827014
841079	3493261
2207504	2304544
1150706	2732851
2002779	2787630
448361	3327114
1692129	3195405
1246455	3456543
416610	3337482
2012520	3414206
1825690	2538808
1687261	2483006
446865	2503737
2174757	517875
621362	2180445
307825	2992601
2434802	2878223
1872740	2551463
271172	1102220
1897072	2389346
377612	2761925
1375715	700592
589425	2931322
761912	3.02168e+06
2002753	3034789
907941	2963348
531769	2988876
396472	2784831
600777	3360323
731842	3495959
2188126	3200605
265708	4287182
480723	2854270
646209	2771790
494573	2966113
409780	3.06975e+06
390806	4152971
2379915	3827671
361110	3597756
522984	2569037
259006	3129548
591744	3117826
267458	3142094
2127602	2714088
426329	3618852
1542017	2731737
525492	2724646
2365637	3581610
1402649	3445171
530608	3292399
1446104	2264552
1060022	3151069
1200445	3153263
1357967	2785103
280164	2965446
327523	2859720
1915642	2702671
349603	3507191
775585	2293845
1692877	3022494
1876587	3078513
376329	3046016
410806	3135758
442932	3347288
372709	2733408
1622006	3299457
593209	3758335
576807	2767875
1.90418e+06	3992012
2038021	3264443
2240369	3066197
2381462	3425454
1505657	3565492
368888	3360906
403195	3897265
385264	3247961
495869	2201990
525081	3555919
384718	3899445
373192	3213749
366255	3830479
712377	3383517
1499217	2200711
517817	3935042
787212	2276590
554938	3919464
815164	3471557
883998	3587969
549688	3154939
993519	3041513
895785	4161933
962698	4584293
1110617	3726539
408544	3758096
551215	2959596
1.85009e+06	3457008
1688618	4161855
1733484	3535515
824854	3598261
1740459	3252778
1183927	3117651
859258	2822362
1768890	3131151
707245	2664422
1334294	3770095
880705	3454769
628791	2997269
1743897	1970799
341511	2873916
513699	3048976
378780	3386899
593603	2814782
602546	4016539
582198	2983644
2161236	3448098
1798233	3239484
1.004e+06	2697314
2049287	2681627
1031361	1642354
1703613	1615262
1951137
1649693
782483
891761
577968
1152990
540005
583751
1138405
442154
697081
1495689
501938
1689161
785713
651113
673374
957593
1637040
1393610
1646855
546869
2.09513e+06
1773837
527657
1484635
713002
1695920
1860924
1927203
1229840
1934781
1167163
936567
1534475
1.01413e+06
580585
570823
1023052
587953
587492
2187715
2417782
2.01488e+06
508279
456517
1304957
1237258
1580659
1187470
641861
593433
1567425
1384955
933210
1.735e+06
1312634
607767
1006267
757640
561315
515493
488921
868409
487147
445639
628701
676453
1.71612e+06
1310857
454989
1.01929e+06
1087516
729569
1064093
730438
580217
931995
1.794e+06
1098864
2.01833e+06
1537193
820301
721452
794457
1447070
625319
586553
1107012
1.81334e+06
1670696
706489
825652
1802362
1721679
488799
460147
554090
592309
1640689
1491739
754683
638058
578575
1768077
499405
1498582
418965
634061
1965258
1985458
1805295
406287
2243015
1457440
609482
1648077
591754
537287
664771
2626143
2.07748e+06
674801
708117
1249948
1144591
613286
1875788
609943
603748
1873402
1239644
519969
1173281
428168
2.05105e+06
546209
541897
585446
808322
771748
716996
702146
1661827
1501792
681357
692988
1180539
1977031
1349405
1143511
1117775
1341117
2507779
2040469
559255
1043088
1362571
582367
742311
1891104
504279
329059
539826
1509464
560662
1612034
722239
488000
1246614
661514
521748
430605
472545
414739
553077
395737
324827
1873544
359818
668409
451408
284783
630028
593983
323404
452436
1716691
328420
402748
450464
484380
447380
460536
499172
686899
698592
396046
989713
997341
405568
1212138
463827
462048
616665
480587
638060
335621
459081
372446
963236
1458974
411584
419192
840910
400087
529084
424573
425914
389513
420889
1927549
475845
495479
1512436
1549686
528942
1485613
1269779
1501006
808812
530540
1619508
575697
527875
510444
403163
483173
418818
689490
418200
395249
402620
1036535
1836045
439766
779091
1623052
1750866
504412
415813
444130
1141875
950805
443865
579949
781471
654485
681841
820735
691158
626122
869075
821782
1462573
1084695
545625
1.61747e+06
1504214
511855
1.58194e+06
873918
616017
529502
1111088
1070302
652499
549723
740397
1291507
396387
499546
783998
672179
544348
849644
632429
513579
588947
1681528
733373
645454
981111
842931
843951
694541
834995
566109
1036841
405350
1435135
468458
904138
1.12788e+06
947574
850578
951207
743886
613867
831687
1162785
1.61877e+06
1181869
469426
397807
728749
1280983
320850
1024679
1213540
403539
757874
642759
622516
591886
832214
620432
762748
1643769
1201257
1.56894e+06
558318
831710
398842
1479344
522269
1120097
645747
667253
1498185
1091447
345212
530347
407530
725489
412842
452815
744942
746692
828939
1583368
371497
380099
543409
805528
1007384
1299598
1551200
781310
933742
901866
445610
2350031
1277419
1901931
2046451
1589496
635350
751770
699744
528402
458721
537151
442715
470648
548877
408825
1849708
378964
458299
977804
1074194
1646917
976653
691243
708862
462552
636525
826504
473140
745144
573695
689585
871680
649412
1407484
646156
663122
419254
557087
580428
2336188
2179986
536108
573013
1519193
407272
1371843
647523
751494
727784
547918
574060
436768
739972
591814
1498140
499045
710326
1275088
508729
676089
887185
354403
360878
581829
1790792
1849505
337896
1664547
268899
440417
1378294
659595
288789
542456
1796102
286427
585904
265638
630019
1511723
225298
241344
371052
1357870
215939
613913
237810
1296700
506147
806762
584214
501141
657874
454260
302547
288067
256640
838793
1228573
1404888
1542097
293079
227718
594641
1505423
1510834
267039
345469
363007
369248
823962
707520
529261
580668
363236
596310
409732
334554
2419107
1759641
837676
1391581
322794
2184055
1239309
430572
389029
253171
721253
422217
1212202
335208
514939
1406193
732549
658079
435539
306075
647002
1389338
283201
1590611
375810
712089
1704467
1988987
745152
781510
1097082
347640
328390
239138
374260
791098
1916129
358276
445325
393768
971040
283667
314809
290878
1804117
332078
1098211
1503315
393097
415484
343517
1494820
372328
702763
531846
354935
1.79875e+06
410590
563461
282468
513110
249442
1011968
216761
273988
247539
279513
832198
998117
927458
334147
1000328
319895
372662
896271
227583
268846
802272
334722
194438
935758
772805
778796
251065
749404
253444
480597
317852
414685
362573
283213
186855
372906
346340
361731
699368
464584
265384
292088
447728
523033
503626
447049
246280
799338
259598
302373
440849
367053
456703
223386
748125
419101
494320
911966
404117
467719
419282
475483
322112
225422
1378704
803973
261376
196409
221849
255170
285413
272662
250093
367153
325592
252037
865925
314957
911503
839339
250148
650122
331434
701142
1152373
273248
320668
629912
327333
669962
267536
268642
972882
495583
273047
420305
281261
332019
204035
398690
747815
643552
358277
725650
251184
328412
565229
275427
649448
403301
339083
516518
323364
252127
380089
286890
499411
921110
395606
645870
435412
264906
439063
457969
790875
243803
635455
376552
214369
247750
387461
322177
221409
260724
317135
338760
203884
596143
322646
617009
340923
287037
429880
229437
832626
230104
449016
375376
381945
534297
500239
321020
1142170
279891
934878
1718597
665676
507156
249078
1578273
408343
839978
[truncated: 3,135 more rows]

## Sheet: Fig.1e
	siNT			siCTIP			siBRCA1			siRAD52
-IR	649729	602548	706443	683630	855427	599174	551816	592311	687997	693581	686507	672382
+IR	760612	694718	815284	551669	546204	579843	492141	544210	550623	433528	450877	494513
Table Analyzed	Fig,1e
Two-way RM ANOVA	Matching: Stacked
Assume sphericity?	Yes
Alpha	0.05
Source of Variation	% of total variation	P value	P value summary	Significant?
Time x Column Factor	32.93	0.0054	**	Yes
Time	17.42	0.0049	**	Yes
Column Factor	27.07	0.0243	*	Yes
Subject	13.18	0.3219	ns	No
ANOVA table	SS	DF	MS	F (DFn, DFd)	P value
Time x Column Factor	89721646206	3	29907215402	F (3, 8) = 9,346	P=0,0054
Time	47465651271	1	47465651271	F (1, 8) = 14,83	P=0,0049
Column Factor	73733856822	3	24577952274	F (3, 8) = 5,477	P=0,0243
Subject	35901931655	8	4487741457	F (8, 8) = 1,402	P=0,3219
Residual	25600970478	8	3200121310
Difference between row means
Mean of -IR	665129
Mean of +IR	576185
Difference between means	88943
SE of difference	23094
95% CI of difference	35688 to 142199
Data summary
Number of columns (Column Factor)	4
Number of rows (Time)	2
Number of subjects (Subject)	12
Number of missing values	0
2ways ANOVA
Within each row, compare columns (simple effects within rows)
Number of families	2
Number of comparisons per family	6
Alpha	0.05
Tukey's multiple comparisons test	Mean Diff,	95,00% CI of diff,	Below threshold?	Summary	Adjusted P Value
-IR
siNT vs. siCTIP	-59837	-204669 to 84994	No	ns	0.6463
siNT vs. siBRCA1	42199	-102633 to 187030	No	ns	0.8378
siNT vs. siRAD52	-31250	-176082 to 113581	No	ns	0.925
siCTIP vs. siBRCA1	102036	-42796 to 246867	No	ns	0.2233
siCTIP vs. siRAD52	28587	-116245 to 173418	No	ns	0.9411
siBRCA1 vs. siRAD52	-73449	-218281 to 71382	No	ns	0.4879
+IR
siNT vs. siCTIP	197633	52801 to 342464	Yes	**	0.0062
siNT vs. siBRCA1	227880	83048 to 372711	Yes	**	0.0018
siNT vs. siRAD52	297232	152401 to 442064	Yes	***	0.0001
siCTIP vs. siBRCA1	30247	-114584 to 175079	No	ns	0.9313
siCTIP vs. siRAD52	99599	-45232 to 244431	No	ns	0.2407
siBRCA1 vs. siRAD52	69352	-75479 to 214184	No	ns	0.5347
Test details	Mean 1	Mean 2	Mean Diff,	SE of diff,	N1
-IR
siNT vs. siCTIP	652906	712744	-59837	50622	3
siNT vs. siBRCA1	652906	610708	42199	50622	3
siNT vs. siRAD52	652906	684157	-31250	50622	3
siCTIP vs. siBRCA1	712744	610708	102036	50622	3
siCTIP vs. siRAD52	712744	684157	28587	50622	3
siBRCA1 vs. siRAD52	610708	684157	-73449	50622	3
+IR
siNT vs. siCTIP	756871	559239	197633	50622	3
siNT vs. siBRCA1	756871	528991	227880	50622	3
siNT vs. siRAD52	756871	459639	297232	50622	3
siCTIP vs. siBRCA1	559239	528991	30247	50622	3
siCTIP vs. siRAD52	559239	459639	99599	50622	3
siBRCA1 vs. siRAD52	528991	459639	69352	50622	3

## Sheet: Fig.1f
IR
siNT	siCtIP	siBRCA1	siRad52		Ordinary one-way ANOVA
754181	975177	461741	145639		Table Analyzed	EU staining total
967739	1320192	446797	158355		Data sets analyzed	A-D
1323157	1107866	595600	150405
970736	1160275	607887	136348		ANOVA summary
1418691	913405	509717	152179		F	7117
1678725	1198185	400989	144348		P value	<0,0001
1369346	1285849	392733	143402		P value summary	****
1.02924e+06	1516592	476010	137710		Significant diff. among means (P < 0.05)?	Yes
945200	1161093	431590	150086		R squared	0.3899
1530845	1559420	416848	166883
1242210	1097656	488351	159561		Brown-Forsythe test
1330582	1501769	377114	151216		F (DFn, DFd)	164,6 (3, 33414)
1026821	1759067	756351	138960		P value	<0,0001
1293123	943960	468202	157518		P value summary	****
1038230	1.57326e+06	353493	138707		Are SDs significantly different (P < 0.05)?	Yes
1235759	745495	606098	142579
818423	1078806	382044	136776		Bartlett's test
1466430	1179094	495129	156217		Bartlett's statistic (corrected)	915.7
1227061	1280005	439021	165659		P value	<0,0001
1217101	1113935	563139	140078		P value summary	****
1574653	1417453	588182	145947		Are SDs significantly different (P < 0.05)?	Yes
1358402	1034206	395536	150671
1329028	1237983	490367	138085		ANOVA table	SS	DF	MS	F (DFn, DFd)
1355001	1436517	688827	155508		Treatment (between columns)	4270000000000000	3	1423000000000000	F (3, 33414) = 7117
1120580	1607264	568522	132652		Residual (within columns)	6682000000000000	33414	199969199043
1733476	1439570	375228	160258		Total	1.095e+16	33417
1284811	1243237	481754	142527
1564284	1556623	338167	185134		Data summary
1687431	1567624	560989	144578		Number of treatments (columns)	4
1510921	1458184	383597	141399		Number of values (total)	33418
1581083	778007	283295	155199
1157649	1419938	388948	160242
1381525	1557685	579677	145294		Number of families	1
1548719	800290	588177	142492		Number of comparisons per family	3
1.03949e+06	1492230	272169	135640		Alpha	0.05
987777	1439403	480439	148384
1278554	1447601	361429	132945		Dunnett's multiple comparisons test	Mean Diff,	95,00% CI of diff,	Below threshold?	Summary	Adjusted P Value	A-?
1691269	1609596	533251	157361		siNT vs. siCtIP	215575	197783 to 233368	Yes	****	<0,0001	B
1.04351e+06	777420	432469	141650		siNT vs. siBRCA1	411924	396252 to 427596	Yes	****	<0,0001	C
2308806	1323718	280843	144015		siNT vs. siRad52	951956	935929 to 967983	Yes	****	<0,0001	D
1587815	1160949	254737	132109
1300889	1297550	367979	146901		Test details	Mean 1	Mean 2	Mean Diff,	SE of diff,	n1	n2
1550885	1275434	440952	112517		siNT vs. siCtIP	1538816	1323240	215575	7576	8104	6111
1384001	989641	472534	104676		siNT vs. siBRCA1	1538816	1126892	411924	6673	8104	10070
1393636	1160161	634276	131372		siNT vs. siRad52	1538816	586860	951956	6824	8104	9133
1373544	1211111	409963	143241
1122888	1012056	507107	137827
876334	814284	338029	131653
831884	1276537	463138	154899
1337727	1245884	567533	140378
1118810	1590217	513942	134851
1423713	1196258	406031	152432
1054129	1448574	383316	147323
844371	1405041	293905	157203
1269841	1231779	539188	144907
1253453	1424712	620342	142202
927083	1313842	395056	164236
1108605	1340356	343562	168186
1391521	1363815	517289	166616
1174179	1521670	543748	157374
852160	1374359	398292	175242
861669	1287102	279334	184155
1171897	1726023	443327	190516
991041	1073682	502302	135044
1075016	1201662	545799	139332
1102475	1237192	366738	161252
1151237	1370656	431239	144397
1159434	1332374	485540	164030
1259019	929849	526833	195348
1132448	1387807	386270	155602
1432073	877530	533083	175746
950701	1280789	354069	135148
1302412	1581334	469729	141721
1010527	1127526	551832	148553
1153765	995282	434998	136742
1178265	1570160	308778	157789
977890	1408736	490030	142724
1056570	1229102	489762	170667
1530362	1469760	641733	158414
1297498	1586066	395694	170082
1204055	888847	449929	158159
749971	1418664	322756	130676
1837473	1104843	477515	174684
1145506	1206964	434167	156017
1237820	1418062	357538	141249
1324901	1182910	459570	170796
1504307	824410	385198	147794
878817	1449871	413549	159040
1263679	1300202	588259	125612
1436213	926859	401583	171315
1484803	1094733	452834	317285
1027620	1333412	465482	152432
1313448	1122994	440343	152564
886965	1088998	253380	153034
1180076	1335853	346346	172299
898805	1146342	351322	155242
944816	1502531	486176	176393
939646	1707082	454574	184139
874933	1830035	401913	257997
809686	1389498	404795	189022
771154	1234079	410600	287706
956538	1790799	457975	153692
1185128	1288319	427366	349500
1063341	1199091	359250	160411
1218444	1393548	371987	343480
1064336	664491	252565	199780
1206359	1213438	368231	211155
1022761	1162843	398183	265702
1052710	1156505	484101	214086
1048961	1452933	434745	164488
1086187	1296625	481825	203201
1182246	1408253	417723	240004
1058416	870079	408022	163879
1135404	1262874	412774	346329
1354849	1429197	556108	153112
710984	938623	464707	357337
1007359	1126280	416789	148232
888931	1318749	317610	157816
1257074	1522565	471960	151873
1321167	1252796	524973	181043
1219609	1211536	390089	321791
1341142	1523150	326245	252882
1.03279e+06	1333164	477415	169781
925836	1274326	271593	210492
1213992	783566	451415	175368
1348950	1684608	513097	160544
895806	1614917	323261	171536
1080428	1342383	371327	170740
985164	1549476	379476	179299
1268613	1033700	430517	181987
1079412	1262676	335302	163997
1138209	814764	436425	165947
1002017	1616253	391142	149614
1463905	1533233	417827	208303
1240017	1506052	541949	185824
836296	1214875	538591	181484
1335501	1341206	365183	158454
902668	1132819	371603	153897
1176921	1197117	342753	152555
1182050	1265514	431433	145310
1295385	1425813	363640	161610
835307	1485835	391746	158161
695143	1271644	387866	153080
1158738	1206989	424105	128971
1253405	1.56705e+06	471275	187938
1062183	1380771	351409	173278
1086028	1574921	431672	176618
1335134	1542156	332118	151875
1059590	1.45157e+06	328572	170001
787653	1412988	435615	166723
981447	1.3149e+06	313328	152500
1293787	1475050	378004	156742
1269764	2.0371e+06	347713	150864
828932	1722847	384565	151192
1260225	1.61558e+06	551243	161499
798458	1395808	471577	153982
975664	1226965	413206	151523
991824	1.76087e+06	366756	156933
885286	1612672	511261	160938
905834	1454897	490495	163175
977228	1208230	468034	164895
2320147	1525266	391238	186374
1096209	1227155	464927	161297
1054301	1330598	382242	152406
1224980	1593281	493397	159360
1217439	1559171	485582	184228
1119235	1418779	358001	161164
1302283	1510167	315911	156323
590254	1410371	343006	165430
1062147	1146277	415639	154326
1408261	1378936	443048	162278
658705	1321084	392833	153524
1244723	1222682	447391	164845
1063964	1245933	464897	135342
726977	1499213	445259	164691
902776	1326993	461230	147206
1360563	1482398	400735	154154
1125574	1206463	417561	151060
1168933	1279850	358886	156250
962042	1749101	524787	166709
1131694	1615767	598031	182021
763326	1332697	428947	159012
1093046	2.01971e+06	417494	167909
1287499	1708648	488325	152851
1478841	1906236	579742	185864
1286852	1.64946e+06	314395	158197
1186399	1815433	500814	171071
841663	1367270	510292	156135
1182164	1766269	526939	150114
858098	1845740	607564	184055
1156178	1773363	396517	174406
941716	1.72921e+06	547503	148957
1441634	1.50683e+06	411296	167651
610582	1730526	446817	167782
1073293	1411243	312883	145670
1814408	1270350	347314	159018
827522	1415739	383173	148033
996244	1081555	312522	162125
1395482	1083715	348800	173372
1492181	1.59924e+06	280021	151558
1356556	1974943	262452	152114
1272570	1578075	344439	182666
1332319	1.97995e+06	464547	168020
1334487	2326759	271922	161205
1188215	1552771	332874	157777
1129454	2048947	411941	152590
1366152	1801657	384472	192112
1064399	1135871	366266	143423
1212329	1482621	374131	176004
1367958	1845940	347790	154288
1902739	1.71914e+06	378340	171258
1353731	1450926	445575	152670
1161818	1256860	363688	162611
1151614	1422899	554220	155286
1153505	1223682	451959	170969
1192536	1.56388e+06	422132	165055
1181742	1110106	553737	150276
1082481	873133	350790	155496
1353921	1706194	653537	165265
927249	1217748	458445	174661
1144528	1336908	530225	148823
1261674	1524784	540796	175656
997494	1720093	444237	149797
1270563	960656	441111	167187
2036391	1245498	630897	152197
1404932	1073467	467424	189081
1247874	1280458	536390	196094
1309026	1340854	449995	166204
1254553	1560663	548909	219730
835188	1182090	397181	202393
1264048	1521480	403847	169553
1282361	2024210	466334	151068
812821	2145879	441060	160025
1283129	1606788	471230	135294
1338683	1421349	505869	169402
1257355	1163549	790668	165081
1409305	1256022	484352	172026
1702109	1223604	629310	164048
1413350	995412	534977	166235
1906197	1080539	547970	153329
1871978	1067445	603210	191560
1435538	1362109	626078	183178
1.59782e+06	1486359	432851	144394
1412921	1380228	706767	152410
1522744	1109886	486459	153650
1028861	1303490	588130	182994
1552012	1259609	553171	154969
1571020	1549627	532475	170973
1268993	1342165	473826	170040
1501549	1415732	585293	161269
1021238	1334641	682453	191812
1633712	1.75238e+06	664388	169130
1645101	1412160	630033	166671
1184132	1681521	574722	197250
1465360	1057063	549850	174671
1322330	1388110	679194	165590
1511077	1515354	661031	161908
1262626	1183588	472922	165720
1564564	983559	640160	190118
1100812	1389790	859967	127664
1099772	1610840	478096	168206
1328481	1633439	779059	156279
1369204	1344080	552052	176947
1490543	1265216	479497	154960
1618374	1903818	664687	153714
1500057	1291077	739138	174261
1382234	1837814	434088	158434
1372719	1602260	682903	156165
1528725	1563266	373514	162397
1782899	1429236	773058	136527
1615053	1969690	599301	154398
1258057	1360353	485992	175105
1949715	1087125	787311	221144
1360408	923374	413267	139336
1497438	1130118	492227	167918
1412442	1023513	687034	162936
876196	1699838	428840	175668
1047868	1317664	765099	144554
787324	1336627	425344	160818
1525936	1228711	943402	142780
1.04263e+06	974509	666602	174676
1268681	1664621	606988	161158
877646	1346870	439632	206351
1196832	1372690	464239	184022
916649	1521816	586593	177902
1681021	1660032	575049	174209
1082848	1426574	521585	183098
605553	1331228	652679	184645
1861062	1590903	480938	176601
930703	1113501	668770	169750
1455074	1383564	420700	132733
1103725	1065650	472565	150725
1238189	1526540	661951	175307
890779	941454	413337	160656
1820244	1064237	629651	176404
1147989	1725010	739039	137226
1203155	1293308	498460	102351
1156290	1444102	682819	138512
1073431	1083872	670927	147454
1256579	1382139	740578	126858
1105528	1775883	827513	178788
1201773	1236691	543272	129863
921780	1030750	642298	125244
956866	1257466	763605	166517
1363545	1124677	533323	183127
1040610	1566264	1059198	178642
1058872	1494686	674086	128154
831227	1069380	797359	168422
1337379	1553384	728538	167764
1008635	1162761	793914	150213
979423	1196423	579020	133058
1173468	1177535	742108	151511
1081877	1124493	598183	132900
1069103	1241499	726670	131664
1006073	1272208	595199	129952
1003277	876583	519083	152745
1075053	1472629	503555	156305
1290786	1053743	645502	170851
1291119	769556	633400	112640
1184219	1430467	577282	120568
1417194	1027353	548386	120258
1251600	1151305	713821	128855
1428746	1093980	501402	140245
1304067	1345205	699790	143793
1102426	1407710	526874	118040
1394438	1650245	507028	130902
1144872	1351541	543554	120097
1211238	1616291	680614	154220
1057476	1543204	724945	143752
1095647	1626882	643942	156369
1190871	1244694	501061	147275
1564104	1568638	620553	183019
962435	1331317	646680	143336
1474768	1498293	418602	121479
1337135	1513273	808694	145845
1182513	1502250	530626	167889
866900	1177922	605583	151807
1078179	1160837	693085	155427
1253670	1117679	502288	140193
1142900	1322701	602751	142039
1465320	1466780	513445	136958
1231625	1469215	535228	172652
1149463	1756735	635565	160404
1.34216e+06	1647128	542607	151470
1196693	1526435	700506	176775
1286512	1921091	711403	182197
1459633	1146936	516986	165971
956635	953211	628352	172606
1164721	1525178	651859	160600
1183669	1325366	619035	135969
1073214	1423528	571003	130716
1.01811e+06	1156280	719881	141706
744432	1253225	754175	168050
489583	1485090	826142	183030
1197216	1812857	575025	138694
1223668	1260420	713423	188761
1043614	975848	536468	133133
1350990	1224776	685856	148869
1004244	1416717	651402	153399
1430949	1178500	689808	142936
1024858	1539992	657213	144863
1601238	1531966	638265	139178
1648833	1251583	703648	161690
806536	1100404	649040	147015
1032076	1538497	533979	159833
1111190	785087	916604	129031
844815	1202577	716139	144840
999084	1267325	763860	158900
405694	1241359	697949	166173
1499065	1373403	640806	164672
1013936	1596063	587749	144587
834737	1458649	876914	142912
1334316	975419	756300	123360
382648	1332246	620946	178648
919447	1174177	373518	164178
1430240	1591016	393548	127645
1095844	1331867	742014	143805
1.03962e+06	1544071	756519	145810
754392	1363073	714140	160020
1349018	1586653	426234	126813
1706089	1540388	682580	162274
995464	1862348	735851	156400
822436	987635	790250	159774
1301296	1343315	619454	123615
1320107	1394780	1137520	149162
906481	1479394	577095	163165
683050	1414748	686714	206813
1593439	1290606	545449	160341
1060725	1287979	828334	140335
1.03266e+06	1803735	608070	132431
973490	1559884	508908	119029
1349671	1482594	809382	148176
1334408	1781207	501603	157586
1392043	1872815	495327	151537
1149937	1326364	944515	162988
1546842	748270	673931	112210
1.04815e+06	1735594	542892	152180
1194548	959116	614836	116264
1207929	1249539	819132	132685
1280552	1256882	749440	148880
1651296	1.00817e+06	535318	162264
1105848	1346401	784981	162973
1545467	1259300	603730	127012
1067534	752675	595378	153679
1141172	2339290	836162	160345
1516377	1467482	537371	164440
1276438	615760	883918	193065
979022	1047388	1016516	153036
1687613	1837715	712310	178103
1223272	1626710	587568	153298
1.04738e+06	1757811	543832	164165
1490594	1075050	890659	116111
1569565	1172183	697522	123097
1292238	1988262	873930	158406
1796122	1555999	802916	144355
1382261	1478180	425014	173933
1691554	1002523	588807	144953
1199238	1.65973e+06	550112	185791
1441867	1016616	642488	147590
1254770	1896576	837900	145084
1896027	1161983	907494	163731
1054457	1056685	509643	170468
1528800	995760	660611	148678
1152173	1.81495e+06	824362	186328
1267690	1370373	742215	156804
2000502	960996	525946	176313
780697	1106742	676218	143920
1347349	1519801	399131	166117
1654138	1683189	593240	135364
1210223	2.02277e+06	667703	182350
816667	1920696	654914	398877
847000	1355484	398724	555466
1429902	1723514	620200	442779
1265883	1333184	427574	395211
1704023	892825	691775	425888
1634985	1137326	963894	336228
1438172	1220460	611162	360519
1521024	1226170	671381	359403
944081	1517969	585086	382251
938015	1837308	656939	366653
1286687	1130702	615998	461718
1297375	1368083	670246	370484
1612529	1852540	647893	448244
1153637	1415905	508008	430200
1214553	1708677	566958	356350
1028406	1487470	448672	437381
1380326	1106241	565437	388945
1804465	1152570	612942	455678
1027090	1343623	592319	371144
1404893	1768430	513430	324792
1515613	1140368	497589	445384
1318266	1511578	407787	456607
1879708	1812972	555246	453849
1395663	1393243	605395	401075
1613008	1576241	710532	400387
1548570	1094416	495163	395333
1180658	1145026	590077	386554
1150943	1488896	480886	276888
1400161	1163429	581612	401335
1386463	1566521	604198	359038
1132414	1261234	618933	297036
1275160	1419239	535007	560330
1457525	1400653	549010	348103
1702216	1210925	473801	346287
1233894	1602397	660768	216954
1194743	1349732	542049	452721
1111949	1276155	552703	223455
1146139	1174648	629540	315967
1350435	1603890	566249	323199
1561180	1112061	562435	197004
1552090	1363827	495169	267631
1403061	1117520	559284	269774
1218198	1326776	540834	141589
1495005	1459755	677303	357646
1711983	1621588	661150	383006
1176974	1220825	672506	263572
1407064	1272911	502021	445916
1349574	1420646	654427	302646
1326159	1346497	678394	370156
1360352	1110155	845889	191826
1122304	1434304	764362	392788
1585528	1123045	542529	307068
1634169	1722894	394075	444889
1696978	1503010	614821	348942
2062837	1406044	650996	227367
1.57243e+06	1560209	384320	195081
1548816	1357958	591645	207326
1567116	1220457	593885	294520
1437668	1534089	799758	405133
1495303	1200993	874531	312448
1053434	1631834	438061	364247
1209872	1028716	611361	275020
1515968	1527940	734620	410451
1133364	1222891	717770	691701
1318613	1466158	475098	399246
1401740	1368272	650963	534041
1103274	1218383	1093738	379002
1848055	1306414	632945	445008
1274562	1446954	645946	431575
1191676	1449201	787988	594820
1058036	1557975	765249	384789
1453170	1330654	504131	564782
1161440	1683401	745635	449842
1322472	1515213	850241	371055
1354701	1184121	417238	433239
1087858	1595056	881285	399682
1.02397e+06	1530806	407470	390492
1649392	1862090	950252	559116
1107066	1228519	491502	521736
1218135	1344609	461587	407766
1700726	1235403	463394	510405
1079271	1212697	950927	500421
1134202	1448986	675777	379944
1324452	1340019	762841	492852
1161342	1321212	432793	410968
1520372	1892518	594917	483907
1009054	1427378	444791	442270
911952	2224884	384876	483415
1427980	1616955	562286	386643
1335193	1410260	761259	461542
1496094	1350244	508236	445980
1155080	1355614	530592	409110
1168125	1726882	676258	483953
1400759	1281280	542291	407648
1281250	1473451	628054	347665
1215835	1565191	463123	463285
1197137	1405921	1084675	432497
1301322	1308539	635060	391405
1280557	1390896	398600	459708
1938339	1783930	1048074	416238
1287052	1248777	599682	551831
1198843	1614526	479961	496578
1221870	1710674	453560	517919
1320674	1210933	418650	494723
1192487	1260065	631254	523622
1196214	1238402	493610	439122
1366343	1803583	1.00613e+06	440827
1000681	1369813	615528	464104
1362634	1807024	420892	504249
1316041	1688425	581906	464374
1224382	1161040	583857	508754
1274277	1585824	688134	455129
1574571	1144687	785691	466519
1265831	1747740	518883	443057
1537211	2031334	799327	407511
2074694	1456045	625242	439266
1394946	1318530	797659	255030
1080653	1475624	524520	367091
1101171	1194397	733614	426053
1383108	1514083	427039	270274
1305183	1718023	525416	489125
1262003	1303934	586517	273995
1061849	362828	443416	297581
1428671	1153451	620210	388931
1188561	1588582	647421	482559
1196347	1004093	437737	308917
1286796	858914	605369	220500
979944	1625532	503182	409678
1404872	1382838	691225	434499
1351422	971159	677628	213737
1507105	1.7362e+06	732285	402319
1224116	1135662	720224	296465
1360347	1195913	447278	409751
1294911	1060540	443355	400045
1325691	1198121	549946	356404
1472036	756768	708594	413257
1180346	959105	683963	425447
1425034	1705480	547758	307307
1387893	1412817	692635	215478
1241111	929587	426219	209135
1331001	883437	513162	260510
1422972	1193809	497750	436694
1528731	939434	713820	332053
1215883	1126889	693486	372652
1527664	1423477	630962	329890
1711580	1681842	282336	396512
641509	1587474	651964	313153
1017196	1360132	566351	371558
1144934	1149505	590142	331762
1322118	1481088	648444	299956
1238423	1105841	741217	329184
1307715	1115926	569264	292745
1245054	1038773	762791	379598
1327064	1493551	583233	290635
1261692	1551199	554495	449645
1408691	1201272	577105	355986
1406926	1384861	557157	231970
1172974	1180019	616217	275295
1065680	1025886	468933	299671
1080796	1426037	576414	181618
1448135	1421822	467644	189649
1387683	1094553	481423	297512
1738362	963184	528270	242430
1336593	1894054	554189	205036
1448014	1301322	507839	341596
941045	1125867	517094	251334
965194	1130584	558185	548357
920551	1269936	630369	661893
1.02708e+06	1628316	553880	688047
862624	1153013	505203	500752
1079201	1643416	468417	744009
1200275	938499	548113	650930
1304366	1265854	635239	519589
1191428	953431	612114	688951
1328268	1255382	668220	763961
1384532	1454285	674700	575675
1138186	980635	599834	887581
1238876	1533265	527513	408980
1727608	1507039	941947	796553
1285596	1371002	823903	761693
1163199	1067277	1252918	527686
1191536	1103739	1.02014e+06	727386
931200	1493788	1225759	794541
1220790	1336099	788745	640287
1152264	639338	628257	726290
1521722	1075184	813694	613820
1188607	1346065	962874	695522
1697001	1185673	936477	596990
1508972	1150680	1165618	687986
1094992	1094908	1015092	568449
846286	1883303	577727	771318
817093	1230164	636804	612016
1224462	1121321	871990	675560
1408535	1160458	467536	443029
822923	1079444	859085	605391
1145540	1115529	1126686	666217
1325906	1277727	668186	502290
1101544	1180355	674804	731507
1623649	1364703	961330	618540
1102189	1699576	783834	663620
1148575	1255400	650675	717366
1107889	1629514	688348	573387
1340526	1090162	698856	584007
1456932	1129420	820780	518753
1340202	1340537	684713	642212
1077506	1148024	949824	504179
1328065	1181184	630920	604046
1420827	1438957	706472	643553
1469383	1374608	634617	619921
1030375	945513	704010	601433
1401723	1214673	749832	529525
1280041	1865659	706678	677390
1258033	1150360	696151	626034
1230919	989141	777553	570387
1394499	1097496	922484	511010
895608	1.00128e+06	709234	630373
1171526	913636	813191	793523
951158	1198869	784559	593743
1262439	1019196	876633	817284
1248087	1410840	938120	635803
1095974	1157043	738158	518711
1300068	1909922	665168	613071
1146887	1149449	661069	575965
1479491	1236054	501922	539089
1827417	1570118	687059	639845
1349151	1487038	739080	641533
1608766	1227984	643620	535394
1145664	1348576	699040	600959
1333097	1377188	805723	508496
1179146	1234514	759765	586468
1370221	1393392	759722	454957
1471159	1211689	917207	531818
1441319	1239638	558713	584717
1554510	1710199	848709	561539
1177724	1342926	617914	709684
1122294	1374852	781926	612883
1335103	1539594	1167249	498079
1408695	1081763	779575	413408
1128022	1121932	709236	589891
1597860	1433214	737394	637194
1520695	1515739	807584	562399
1517508	1013949	592370	677025
1018628	1579657	513244	435329
1146209	1123888	712117	471289
1266894	1384244	715940	537551
1313510	881651	695619	541290
1312427	1612208	744273	518415
1079378	1288183	643951	585595
1053372	1407764	735363	517669
890489	1489369	761137	616439
1274828	904437	953725	488328
1573689	1198151	778508	503071
1579813	1209784	911162	664858
863806	1.33808e+06	965847	448588
1189155	1088716	905711	598684
1343762	1563513	985146	557431
1448950	1808081	842575	585829
1210895	962458	859828	523030
997621	1673994	722068	499633
850077	1243815	760450	772738
1201594	1384626	634755	473838
1079150	994716	943342	566786
1440634	1207589	692869	468138
846288	1195988	838043	501227
1171222	935504	869546	437258
932662	1107417	732121	528801
785825	1193706	1.01375e+06	523792
1375205	1.00715e+06	818674	625476
1056575	1358755	904986	546838
1174940	1329655	717161	627387
1037562	1045131	1096459	511772
935481	1165118	948493	497323
1487657	687127	860641	457309
1194718	1196820	689278	622638
749171	1422632	711176	544699
1130185	1408430	651961	561653
1688602	1427759	524411	456859
1428229	1096099	618715	614679
1380787	1102186	796318	539506
796771	1687921	773137	513018
966428	1252199	621955	468874
629982	1281134	849777	391773
559790	1018116	873461	533293
922968	1217071	754564	549079
635005	950411	802972	482538
794180	1.02229e+06	574758	590947
823573	1227758	717557	546564
849560	1513925	833719	575370
865126	1100548	624001	565777
991553	1486314	866646	501075
1569887	1101018	697896	574005
1039811	1239234	782433	642771
1137969	1525127	908255	396686
1258601	1036543	719622	471890
1098581	1697890	587002	511017
1362317	1082507	893701	562370
1191413	1561754	701806	470179
2090023	1124979	966193	619910
769270	1279545	766016	850215
1399124	1439401	717853	1101054
1398836	1128328	681566	771184
1065031	1362055	803318	938086
1208556	1647948	521826	945626
1085792	1481408	811488	692025
1128710	1322199	760196	848266
1367974	1069771	731383	1117945
1326476	1347769	496537	744005
1001379	1950361	902259	737882
1166722	1142903	874719	761155
1659231	1189103	854787	692847
1162848	1823400	827471	633327
894132	1849480	749263	850854
1221400	1416978	809590	914035
1466666	1272639	903398	760291
1561709	1943943	718693	978130
1431670	1803218	832818	883807
842131	1544625	596361	816288
1264752	1303714	690549	854669
1067018	1167946	883539	782141
1148664	1036283	560819	795121
1380341	1820850	641419	735446
1.00157e+06	1451735	714326	807818
923511	1150540	805546	760135
1981265	1328202	683952	695759
1196598	1482710	562684	783546
1268504	1675741	845342	614724
1624155	1471766	898478	988816
1289901	1356399	1005756	1011721
1216692	1157233	1067811	662405
1783907	1555535	837619	673533
1814309	1431093	878791	735832
1614294	1491379	1079776	882929
1224699	1573542	830774	880979
1319823	1039383	803849	805239
1505801	1735802	664583	928626
1800958	1096888	794513	668059
1140993	1128796	761998	664885
825998	1466866	642534	677569
1395403	1474452	800755	855101
913492	1606041	817587	784175
1075796	1319098	678784	810268
1399170	1293316	930328	780052
1190640	1197551	829104	727118
1659931	1199255	1003445	819530
1380313	1544002	735129	740978
1111974	1105671	710798	755079
1023068	842236	521622	690996
1632971	1515501	852848	790511
1.00982e+06	1569736	580179	776143
1196538	884834	854983	846614
1336772	1248777	676811	744560
1339518	1114340	755273	768968
947398	1717740	783199	788899
1063188	1079500	694635	866214
1754962	1103576	685303	606287
1299506	1386733	786557	1068669
1614205	1212742	742183	832144
1245449	1325714	748809	584099
1158444	1266943	847418	985755
1256144	1508867	628109	644897
1380601	1835448	766162	840838
1256417	1532686	802434	771906
1387021	1297944	710418	568514
1401872	1298618	875754	562706
1300149	1116163	783540	828719
1682748	1329711	646127	525805
1119791	1614086	592251	842374
1212170	1250190	738615	887209
1299730	1574623	798598	1.02503e+06
1083210	960032	565877	792064
1582591	1278348	675544	877205
1315213	1143963	728367	723895
1399849	1328841	841482	751607
1354058	1.76612e+06	472773	744347
976793	1.42345e+06	707424	907028
1343340	1956728	702863	800437
1613876	1188035	946401	740043
1711140	1245666	605548	620058
1.02062e+06	1453666	611236	771765
940299	1526856	895043	1009008
1344226	1339325	874244	829215
1254666	1111566	784116	671450
1059173	1392939	662512	575515
1110320	1096687	781041	457837
1.74222e+06	1073492	758374	589317
868873	1354663	606739	433948
1113484	1362513	828544	487838
1927098	1563123	605557	425875
1169136	1123094	775818	583919
1593555	1315240	603002	517563
947723	1695218	854372	466810
1115835	1726402	641788	476053
787001	1228641	716243	622228
1786346	1684491	640134	528975
1175557	1378337	633203	682197
902342	1316250	639554	520514
738506	1074905	688581	511902
1259741	1224658	862053	508514
1169712	919395	926893	483978
1556879	1689423	664750	504734
1197811	1246845	721551	387204
1.03717e+06	1408017	824194	479708
1172831	1203775	902236	555054
1690095	812362	743743	586033
1491700	1418917	854376	518403
1151729	1044504	862287	588559
1132753	1199479	749852	402110
1388194	1275936	813975	442154
925495	1470996	700463	418429
1153500	1118463	882542	576441
1683108	1346616	577209	511132
1594472	1102813	842399	442412
1800550	1274851	732915	511169
1108018	800424	1.00697e+06	395496
1335078	1948083	707478	495608
1052509	1359260	993938	557242
1987372	1237992	679006	382011
1279045	1413743	704319	444498
1081938	1373883	722421	710583
1161312	1178908	694200	354549
1202311	1277566	603926	483337
1447374	1600179	632851	410899
1061039	1426391	539900	596191
1523000	1311794	749435	522186
1504400	1375804	556249	514203
904758	1235399	756847	468528
1640755	1221616	660427	341960
1511806	1245754	476048	488100
939837	1084806	646298	471450
1284824	1548073	715958	518305
703034	1489086	479373	515136
1457339	1386253	713007	593963
1299009	1463123	521450	462505
1375886	1741974	468317	626183
1610833	1135762	525493	451240
987021	1836736	706463	445380
1425664	1511810	623733	559868
912721	1322711	498748	477440
1152907	1595405	669269	455900
819396	1660459	600153	523381
1279096	1278823	556299	575791
1418380	1558458	597435	509292
1118095	1240548	876379	604831
929171	1954222	444932	595510
1491500	1133894	601417	533478
1494905	1508369	792336	450074
1181085	1734583	517545	426315
872714	1520255	664846	530234
914922	1163310	835556	548455
1131398	1273193	403551	424757
1125942	1886572	401435	250240
1731386	1351423	674533	555994
1121477	1373143	548134	374797
966438	2255610	513485	573100
971471	1476323	597898	284241
1245309	1412751	423947	411378
714284	1822329	576916	493677
1121318	1500489	415928	396025
1119379	1461095	610224	517099
1256921	1416736	454291	223470
1172055	1335711	598843	213320
1433306	1212997	566368	381857
1209555	1489004	474727	270580
1235393	1152241	511126	186424
1.02937e+06	1444794	652587	307465
899607	1190392	634521	158856
1468158	1776300	604206	328178
1061011	1301386	520744	209984
1278763	1253193	478368	350214
961874	1534723	524609	360899
1063729	1431939	616697	298005
901401	1.5236e+06	603129	401580
1099304	1379940	610098	291530
1152752	1464298	690251	278331
916019	1399936	676133	354098
1.00023e+06	1588580	547970	274358
1354578	1151178	359984	313039
1152813	1284592	483745	195031
880356	1203661	483877	398690
1076852	1387513	412673	327327
923160	1482674	665268	247725
1.37971e+06	1676061	427565	320819
1147707	1608815	525401	336953
1270716	1521881	332181	284638
1.03095e+06	1.03432e+06	554931	171658
792601	1605268	556084	244432
1441469	1489959	551614	271424
1.00002e+06	1401147	311440	277568
1166525	1550777	575965	263950
799720	1699049	387769	181974
1409402	1455746	518554	184458
1594545	1630779	507380	283185
1349917	1252281	481864	289263
698143	1516573	569056	205722
1.01284e+06	1036955	489167	337338
1456506	1191529	475877	218720
1.01896e+06	1360467	474242	370272
1188494	1410398	432520	294456
1231059	1420197	423111	404941
1414288	1250543	493365	316717
1597668	917164	376328	297629
1104567	1198678	413282	306108
1291887	1539093	483781	298035
963245	1225912	406590	189096
1384158	1616087	485915	240679
964107	1319564	396531	276378
1184547	1279383	377358	380533
1084161	1557363	470829	178418
1219527	1793845	417831	158519
1.59003e+06	2079728	506205	346695
1019826	995300	402202	257702
1353124	957597	434155	327536
833230	1145467	390116	249821
853436	1.87256e+06	421220	285313
1329839	1505276	433538	176599
1373002	1736160	365496	327330
1187939	1679515	432387	267927
1121764	1551189	398699	261209
1240283	1203004	492331	285468
914676	1645373	332991	265474
1319334	1522780	516491	167612
1060172	1612800	462968	324402
969586	923190	442072	158265
1305275	1340234	485033	219946
1347858	1312496	580386	326488
1.02449e+06	1448006	382636	337846
1485188	1283496	456039	313730
1089345	1538180	444422	230079
1636052	1236061	472361	227185
1114789	1882360	484517	180552
1290311	1418482	344064	171869
972392	1265191	437997	252801
1406829	1084024	316705	178964
1437387	1285646	461139	242791
1433701	708137	549723	297989
1091264	753471	464399	341871
944797	978912	515694	270188
1642942	1043365	389226	204771
1.02611e+06	1180811	573073	240241
1056824	970325	526343	186949
1095272	923578	610970	171416
1050413	752026	462399	185660
1253009	1074370	571706	184325
1214092	1207139	671964	180790
1393481	1271309	438876	205884
1076231	894485	693093	246250
643463	857545	616413	193088
1608047	757422	451573	167930
918629	1223338	620016	172118
1251742	1040126	590552	268035
1322113	1251915	666488	167736
1182617	836928	892563	304494
744997	916999	776499	238889
1113651	1329212	599561	184506
2005517	759355	644881	165584
1182636	1240919	931367	171967
1057274	907800	867742	170718
1059887	861954	814856	167355
1433200	856202	929073	328831
1156517	768359	585074	165297
1334688	1359625	769712	203425
1287320	794651	843529	234337
1045120	1078765	629077	190440
1019893	693499	786618	293035
1387361	1108062	572510	176521
1061957	1051227	553788	402301
981926	750271	602391	168338
1106842	927361	622959	188725
1315090	725580	754397	419848
725852	672374	950805	192307
1247938	1457924	659835	160907
1304916	431924	849546	320659
1213218	469211	633542	267839
1807794	822990	1081617	371664
1137963	548866	1059851	173284
1197110	458929	814876	358302
1145326	669311	698560	167818
1305790	454851	842702	163300
708495	809287	791912	155651
1410229	502631	837322	189298
1126122	1016875	861257	161942
1177792	921804	698283	155327
1476261	508508	798515	197421
1450827	705102	762030	311349
1248581	560959	903778	161299
1123107	767276	781952	207026
558545	486479	888624	293706
1169918	850553	872709	156856
1076531	443021	703345	167582
1640113	807948	728127	250941
1302457	720789	967473	163365
1282862	439708	591500	192127
1170378	590762	771074	315735
1070321	1059615	736491	300405
1264125	794028	806453	210066
1400215	688478	672017	180131
978717	559039	798032	281122
1149549	616222	941210	262928
920561	601714	705725	293677
1216986	572476	416184	198269
1287843	530989	947266	332275
1.03563e+06	495784	850992	280100
921294	465784	827028	145385
1096747	477237	902927	193276
847274	587083	817641	329933
1057148	678599	642482	361597
1377412	580672	746014	288529
1298624	577457	826463	427353
923157	744789	550996	272709
1021001	761648	772165	338942
1144547	619111	956485	205081
1244953	657185	839475	294886
1162896	571596	781277	220185
1228519	965004	698322	321538
1104211	603997	774060	177596
1078288	521622	986556	271972
1324913	618885	1030921	330514
1285071	584746	716705	292864
1188450	653853	538238	197317
1565448	467638	810544	401679
1527793	794772	941759	237596
1376413	607944	763728	293931
1690289	530573	963415	367909
1034838	691033	700173	235721
1125785	543986	638883	358935
1098664	573660	814164	363230
1275847	548301	546419	283755
857677	448636	654703	323746
1343480	526932	792827	251677
1533031	416319	844404	176085
1309298	638888	617553	309055
1275257	585720	642114	239352
942931	643786	685587	291396
1132325	517325	724834	368780
1099594	520156	639576	348522
1210572	593006	489154	189204
1042348	635594	769091	333634
1018548	689571	999290	333395
1292969	493283	662316	293008
1052837	509938	544027	241679
1266279	474632	594557	254539
1351244	638168	739429	348970
1111308	603932	947174	318822
1042132	504083	898050	361866
1174515	640465	944655	415874
1161146	542954	579133	341678
1109364	567499	738134	323278
1184382	602040	588367	287453
1265698	689506	719357	313040
1.02427e+06	500833	587151	355625
1060146	719801	489616	360921
1238821	906669	621169	366454
1263056	660964	555576	430182
1146904	546417	785536	358823
1472500	622895	681131	375422
1417579	575114	871736	318029
1200992	460653	538111	183138
1.02754e+06	419685	742456	380228
1511571	622392	739608	415612
1222488	467045	665206	399248
1063121	627715	653473	326727
1281708	587740	850122	180443
1144448	509238	684558	385531
852700	655028	840371	191894
1070019	759800	1356941	352520
1072796	701835	941327	394264
1348906	576835	539065	215240
1297996	580909	524795	312569
1085326	691290	870678	324550
1159728	608311	724363	255722
1157607	690260	797660	316810
1587496	580722	786308	248290
950792	668341	775970	367864
762963	603121	906004	460944
1250865	634340	669629	302470
1609452	528673	621347	391618
887335	616842	744953	359256
1391662	520792	942312	438934
1064658	769843	679641	358225
972486	590474	648216	207003
593380	739533	771070	299798
1247402	718636	856984	239388
1111938	616823	758076	381300
1170091	727777	750844	463964
989066	801745	902613	416076
1122994	530929	769561	394778
1373314	428602	629050	289977
1174770	498040	672257	237387
1015405	609982	641217	454246
1209435	917073	835818	260141
1163136	633577	931648	424139
1236471	803194	816234	387949
1782190	658565	865170	396181
1318981	677203	986442	297422
1145274	567877	876396	389317
844695	547955	958165	242139
1356206	816510	649456	409353
1246274	691985	979313	219404
1267286	808727	711972	394465
1315756	507381	965745	363767
984409	475781	1068705	200993
985617	572521	1201161	368333
1142028	697296	972115	453832
1180882	552418	905540	550878
890051	790402	1196197	427945
1163781	669583	836156	423851
1597135	418218	955672	395306
1883718	683118	1112006	358057
1778389	1006647	686770	362545
1672405	740700	815449	616160
1079182	880578	807532	432979
1631000	947345	836069	305978
1414038	1369487	867832	286314
1426289	1003051	1068455	328695
1452539	988263	1.01681e+06	371949
1430770	1083125	947665	413812
1814856	1118888	890416	459408
1095080	761143	885915	531588
1190901	863389	988323	528984
1187788	1500267	892793	290373
1291714	1075943	817609	432763
1343069	705680	774752	300413
1146216	998844	891564	373655
1441029	824135	729481	599423
1904618	1725883	636413	410508
1291396	855846	720960	503476
1426940	844510	663539	400768
1513067	839744	841728	603095
1700861	504164	786137	404929
1230833	765533	729268	305464
1435389	745959	1082632	387587
1696476	641897	1072837	328244
1674553	932056	909318	416048
1265869	820849	834293	485102
1541221	681591	1023819	498686
1213647	705629	727380	353316
1899264	1139619	820820	324737
1473591	1186681	724632	396317
1271385	1.00458e+06	979940	398646
1253488	1305862	833563	456478
1.04601e+06	1515104	801709	314389
1526055	716511	742378	367718
1405841	1352662	1027028	428838
1596022	903268	795909	451050
1745468	1253042	672716	427292
1208574	980985	979451	427585
1227345	876660	345861	365808
1049302	959167	855184	468958
1630841	741855	1057701	147534
1192749	1264757	863993	427808
1095117	663924	1042085	394995
1725668	669504	1006989	442171
977000	755474	581648	442634
1351447	1184704	748619	566082
1145683	772623	847380	459338
1.71299e+06	733670	856024	456745
1497149	706562	835369	451310
1230721	674903	783588	405055
1593841	922113	1147572	452972
1123236	655411	926073	431167
1876063	958661	801596	446624
1429835	906658	953877	404018
1811729	982545	810622	359222
1641966	1065745	893855	434569
1110450	709972	755356	585588
1387054	683559	758516	480891
1310918	630407	1184883	545344
907555	851059	1026829	510012
1503603	735261	715875	520887
1307223	982599	666113	472761
1361627	832718	785754	810008
1085560	900224	1070039	539665
1432659	790055	1197325	564823
1901189	1040275	792188	665745
1088736	918816	807558	565221
976297	693655	1039279	668930
1227747	781661	606568	492115
1658076	766327	575124	596802
1276507	696707	707830	564602
1508367	805649	573908	640412
1202763	783104	535047	594657
1379826	663392	597431	595594
1697225	947727	682639	556645
1367549	989734	932957	561384
1240458	984512	845546	595229
1442920	996194	717841	171493
1440937	757891	564259	121372
1569741	1322855	846779	181717
1365836	958901	576512	170800
1177845	984949	691574	172278
1561979	1088845	615993	205900
1195205	1117183	831923	157403
1512650	1118807	745971	165109
1476790	1100520	600608	165370
1499225	1632805	670905	148811
1388301	1057334	1.04599e+06	168033
1989910	835707	658160	167914
1482759	989673	676336	125739
1211731	950229	994856	178594
1265987	1314162	768741	116386
1.51068e+06	834183	778408	133248
1554597	1046815	614150	144467
1393136	1005979	664267	165949
1209759	1160460	729482	146087
994121	1130448	781077	134212
1213395	1185449	731967	129686
1221493	1203263	1.03144e+06	130303
1506921	1391553	751219	167019
2049580	1.42949e+06	701123	147859
975613	1382790	703288	170381
1183606	1485207	779489	169299
1570925	1167047	955539	219760
1848055	1126237	870948	174353
1205456	1285983	892514	169670
1284653	1294092	610528	191431
1294375	1126593	847168	169000
1381284	1541679	702787	168443
1358421	1262972	715097	275625
1120333	1098970	989600	171001
911850	1184997	674432	167407
851538	1380654	854991	179122
1026621	1059784	801393	164975
796276	914236	764756	151753
1193052	1050301	711133	158827
1195712	1317409	377504	179709
854881	1366004	960633	200037
1.0042e+06	1063355	746970	176503
1174509	1076756	894343	190802
1330520	1198093	970006	338187
1192304	1051639	769649	187193
1190568	1145011	713244	202558
1609928	1301580	709677	178141
1045797	1099980	902722	251359
641802	1256267	813114	169398
1317726	930171	846216	180850
648991	962194	722736	277576
1182194	900240	746182	180828
964260	1055219	733311	170268
1405505	1.02261e+06	783715	184935
1390321	908484	734273	146058
1198611	1348557	688877	164343
1221184	1164263	684845	145473
983730	1247321	829850	167481
814018	1181718	839461	158596
1165989	1243998	803709	166172
1328261	1284719	821280	169681
815013	1314326	810324	142979
1514775	1105001	841106	153578
673936	1124240	885986	132324
929526	1164537	842446	149841
1056665	1156343	645546	161490
969402	1285577	894306	170764
1.02174e+06	1434523	710677	153035
1142960	1374292	836359	173903
1051454	1465928	597720	186399
1218589	1526990	967527	166038
1085778	994901	732329	129878
633493	1612253	824700	192129
980891	1424169	656757	168633
591316	1706702	863584	168978
1141661	1695318	523790	174631
1180543	1134082	624792	156241
1179551	1075262	474714	164367
1320017	1526227	616207	173902
1.02849e+06	1294199	797954	162192
1345904	1203135	724985	142182
1312210	1054301	554383	160003
1192264	1001628	807851	143752
1116600	1205683	633650	186582
1352154	1071863	711090	162726
1558602	1286852	681916	160607
823958	1045443	403052	151164
1039226	1432893	574038	154836
1684534	1180885	469905	183466
750034	1430655	618855	175995
1130025	1568412	560379	146045
1102357	1129129	708816	163799
1412445	1519894	613239	168562
691568	1119725	817443	168861
1853806	1263915	680713	165692
886590	1235469	693722	181046
1081756	1190472	562346	154278
978778	1117937	468458	190698
980020	1605018	533031	182228
1242823	1373362	851547	195724
1061400	1185429	662276	233093
1.0476e+06	1.49516e+06	694452	180476
1094265	1311602	670273	178430
976987	936420	691493	156114
960388	1200200	891407	162291
624703	1423501	545508	157232
1015555	1388689	674490	175314
977591	1441472	591781	176445
614884	1152392	745903	196865
892506	1528800	435075	174571
851288	1218763	660558	205261
914987	1118150	633766	148815
1066987	1926135	612013	180219
1081184	1115053	834612	158324
1.02034e+06	1210727	609773	177421
988976	1477875	464256	178219
1047111	967539	457715	205100
872070	967684	391706	191161
924392	1529131	476477	180553
913073	1144827	392923	152416
896702	1413961	731019	183844
875501	1629845	783158	167802
1610222	1103899	775492	462153
1062120	1332353	552268	189861
1.01528e+06	1317525	622119	163398
907871	1296023	970381	151088
810036	1367302	670412	179498
1078922	1344473	502192	178924
937128	1367829	657493	196046
1402306	1749747	502602	166198
1434350	1.02448e+06	820971	187684
1920904	1213480	637203	162448
1316654	1001893	485905	175205
1135838	1440324	733944	147761
1595400	1481319	513968	176362
1545517	2083548	714125	220299
1219033	1114521	693192	160070
1766886	1227730	876124	177361
1531688	1516466	649123	133008
1167821	886583	617329	167325
1637024	1628187	565603	136052
1217309	2066334	705259	169580
1730945	1221694	619021	168361
1212943	1703548	617829	182677
1413185	940236	645493	157907
1236320	1034234	597621	177436
1201270	1302100	730746	172937
1356162	1508622	446076	198243
1177661	1454650	579546	192443
1.01757e+06	1058591	545374	171691
1803981	1476107	634670	172316
1336903	1695371	534312	193243
1369251	1742546	493194	181921
1488820	1689938	576650	233533
995328	1387050	622244	180389
1832755	1351443	693355	209877
1539330	1711824	372273	174604
1655407	1252892	598056	166197
1356577	1592879	372207	183832
1289123	1084171	533725	166555
1059457	816083	512938	197169
1641084	1062903	471051	212205
1237339	1378065	786414	160350
1588281	1012707	529419	177642
1243418	1217426	554399	185898
1671783	1281950	491691	160932
1899247	1373927	866082	162266
1548573	1228997	596195	186886
1355988	1211836	592436	173568
1255830	1319709	635598	203104
1569839	1891605	545701	164776
1348225	1251220	561752	166823
1527163	1433311	603035	216518
1321901	1612472	620304	161871
1098402	900274	432590	212973
1454554	1519366	605782	192504
1033566	1742432	883692	163583
1321053	1.00108e+06	539989	186996
1150783	1075253	691238	186473
1245088	1245827	576123	144006
1090777	1738482	518292	146139
1524868	1290273	624427	195822
1322115	1400502	866059	203610
2001938	1202855	574125	180150
1519297	1470450	891499	200974
1207021	1638863	713380	181192
1454960	962983	661213	185436
1223846	1117683	621472	160276
1066012	780280	601783	184403
1137653	1206854	616032	180579
1390938	1107310	801138	175889
1334812	1323112	686913	177328
1465311	1408807	667107	236292
1308423	1040208	566748	134347
1571694	1147206	497405	111583
1070094	1207455	811398	174782
1266016	1257882	595539	137069
1332686	865602	671576	163983
1140562	1355715	891047	209058
1145714	1326992	627051	154343
1564888	1358667	647659	151600
1279695	1750347	802784	154769
1184216	1489802	639657	141095
1336874	1679788	570587	175794
1169217	1396229	539226	162309
1168456	1584602	670987	147444
1370292	1571084	358422	218751
1739069	1501141	802876	204630
1319835	1471040	522523	174412
1259094	1401738	628452	135268
1363965	1412057	874450	184770
1726237	1581503	705926	186142
1568527	1638764	523947	159360
1596531	1205346	654152	191202
1568291	1533820	732230	179813
1554622	1247906	574314	151189
1121274	1691652	430943	153516
1951739	1286060	583891	186376
1223508	1379972	858045	170822
1350130	1562919	664202	148840
1459067	1449600	649633	170304
1450395	1527823	766548	157166
1631612	1.73828e+06	674302	162342
1720144	1147014	552808	161667
984611	1674938	717569	176159
1868980	1161181	699223	183967
1608456	1540686	632828	140621
1297963	1751298	695614	169818
1417124	1208685	358624	142008
1325574	1385181	715854	152233
2.49299e+06	1250998	706679	172502
1455402	1621560	874759	168899
1763229	1119625	1116013	189161
1689246	1449070	548431	169840
1835629	1872995	978868	169029
1010997	1662223	928977	159526
1056069	1869452	688719	191148
1140761	1.68634e+06	517842	168836
1560788	1473612	713248	180658
1835015	1501136	608483	228994
1.00618e+06	1859624	782890	154145
1644639	1876538	424507	148922
1380036	1093436	756217	190825
1192957	1228491	1.04007e+06	152961
1072719	939054	560788	153139
1618423	1069823	675170	125901
1370498	1201933	737925	196819
1695167	845820	856016	211294
1738495	1424939	823863	193530
2265330	1012700	569258	204118
1454239	780805	794753	218933
1317354	1186310	474539	189059
1473965	1106670	710444	183275
1440398	1576322	829724	180091
1424761	820134	532201	196254
1777030	1079969	666304	194355
1283881	761587	751758	210955
1620403	1352444	539099	181079
1152559	1145995	794321	178374
1327806	731625	748171	163312
1323878	912691	741699	182578
1036369	1.73485e+06	934347	163565
1479623	1071908	598810	181182
1229418	1029142	448795	204591
1217787	1557373	780954	171743
1175928	1142306	510405	179877
1096714	1025319	693550	147510
1291328	1159563	402574	141874
1091123	1343373	545812	175069
1604514	1066692	586262	151405
1174067	1.01009e+06	618296	161735
1424337	1492003	515569	168546
1528094	1526464	472319	124060
1196501	926928	400752	158369
1096911	1.01911e+06	287567	109134
1740264	890704	610792	193327
1595108	1125375	622384	170671
1727986	1774072	500071	148522
1850427	1082614	591951	186609
1514113	1499658	476346	149305
1304814	1400772	306063	137151
1619793	1213430	1.03148e+06	124511
1131913	1156696	444922	204106
1246601	1574347	552493	162601
843747	1111365	362825	225042
1184703	1519276	618384	139869
1661213	804167	514410	148841
1894116	1339430	559315	135352
1575861	1082997	966248	135148
1226812	1.55208e+06	688816	162502
1590435	1125872	659491	165590
1139005	844252	691793	117454
1301985	1275959	589561	112143
1398849	1256961	495173	194665
1185305	1516558	603834	147944
1075681	1179663	718468	148440
1225197	1200539	711979	160706
1449680	1444710	419090	124682
1.65399e+06	1357836	570956	139649
1254158	1524547	447957	142208
1393332	1129613	615412	146020
1458975	1635227	828318	150592
1421889	1111981	481124	175206
1466146	1297636	687234	161819
1464519	1421599	389160	150665
2022587	1415156	610776	169206
1798106	2119311	439127	154955
1453046	980045	420461	108648
1228409	1930492	413947	136942
1344699	1209228	486130	127136
1504503	2173285	400134	179350
892972	1204583	523528	150441
922867	1222133	643080	159290
1380181	1237093	700872	148589
861949	1347570	665196	148211
1816465	1667797	640715	167173
1395564	1328421	498660	144166
2073098	1231033	649666	156347
1347726	1140125	565553	188054
1.67007e+06	2213132	625828	171537
1589338	1459976	570138	133917
1570820	1184979	505447	128884
1367860	2000719	530020	125195
1544707	1111390	598634	134941
1451310	1665890	507516	135139
1495033	1495555	668582	158743
1613898	1042803	626859	118683
1150262	1372267	617587	176115
1336753	1248490	499354	150182
1663686	1110850	666071	190599
2121981	1174722	671050	152023
1138239	1569490	491255	164578
1230278	1403610	481154	148659
1803801	840535	435925	189805
1521942	1660704	718172	143787
1303866	1.62185e+06	825770	152588
1063542	942080	1070038	162033
1163467	942861	966135	143645
1146495	1127500	732384	148880
865246	1723351	1069550	133837
926947	1273595	1093756	136809
1142628	990050	763182	143869
863473	879087	1251200	140852
898680	1.00321e+06	701629	136836
1266977	1480422	1110515	140676
1084905	1208795	801754	156347
1241008	1612064	944487	141652
1117208	1348925	690955	165775
768658	1160650	743278	116021
618518	1128370	843411	137782
932474	944080	638255	165691
891614	1267929	869416	125550
937728	1031151	783095	175446
848891	1598586	713402	139892
950525	1224209	769398	180208
995272	1204822	758319	161863
1418910	944323	863635	139970
877809	982697	953044	133216
1042265	1442667	1077898	191038
1.01182e+06	986656	862536	172950
1526198	1267779	995751	126533
983994	1116402	875490	164253
1248183	1460276	883131	114539
1074633	1487469	852925	150116
893632	988738	785165	170635
897758	1091683	831449	126453
1107031	1729689	595748	144761
1077596	774063	902759	190195
1082989	1481054	696740	191098
1135828	991286	878717	170827
973446	1767569	1064529	141339
1170366	1307769	960813	136653
867654	1445793	1108106	114995
968267	774075	736373	116547
1426227	1445716	887317	177939
1214214	1063234	742288	102818
1208524	1708784	986473	163163
694166	1811651	965236	151602
1423930	1808933	542991	157684
874498	1387320	878945	164965
1131350	1878599	854310	163589
1102936	1401529	352198	184748
1065929	1244809	1063270	175127
986536	1239334	907565	156405
918241	1131686	1039633	116146
1.00264e+06	850219	669196	141969
832818	1343142	332244	178402
1321879	1893872	861427	152532
813246	1760902	956760	174242
1099342	1289572	1068977	177943
1.00652e+06	1539509	584257	179993
1164420	842035	800486	112715
1258563	1610155	697218	188449
1.01728e+06	1.0234e+06	424429	126860
1325681	1337421	411819	164724
924204	1280585	665316	199552
1248348	1469505	456079	164216
979931	1281259	687980	115043
906097	1497141	769709	171111
966879	1561745	807730	168987
1226394	1312335	803213	169034
813510	1614804	1026360	161060
1228607	1421672	1141497	158965
1013128	1015264	871368	150465
1015749	1445567	990192	144866
1208406	1.00725e+06	780193	135657
1140874	1606100	826996	125417
1220357	1063820	744843	144665
1102072	1214147	883873	169749
1026139	1328575	801260	168842
1108771	1201801	999631	203617
835708	1781180	922275	139170
1171937	1299575	1075696	153025
1151856	1308586	877320	155162
939485	1316953	902616	177684
1039999	1554016	860516	170092
1049089	1439660	1012968	214238
1229378	1771613	440711	160604
1490286	1266021	878804	168888
1438374	1321805	1186410	156930
1353303	1170044	741341	159640
1364728	1144086	863270	161286
1458333	1077807	670823	149550
1361863	1225037	782044	160812
1150498	1124195	832731	200581
913776	1616428	1163390	164000
1403432	1402655	986942	128342
1106501	1474531	1035333	159195
1509984	1378074	1005481	184233
1238291	970195	676733	151874
1281491	1603750	649675	147302
1726485	1592548	914494	141814
1325937	1190434	788000	151689
1119108	1284074	658271	200770
1713506	1438431	801450	146224
1273489	1062532	931377	182617
1170161	1415696	842451	139885
1183818	1180149	600384	186275
1389637	1170390	701534	152278
1273841	1830279	1068920	151576
1524598	1111907	1730514	161319
1701778	1479770	1301781	168068
1.79702e+06	826603	1331369	150734
1094244	1357700	1564278	146283
1320384	1353154	1137050	148034
1216958	826875	1183880	172157
1.04506e+06	1062997	1302533	160498
1378782	890608	1216377	146945
1021882	1222501	1217813	222593
1068403	1382243	1264380	159997
1047458	904938	1630054	157905
832811	1499021	1700902	159277
1553189	972579	1643384	142349
1249388	857423	959535	149244
1246505	1343631	1063001	170683
1379694	1087566	905189	162873
1239923	1390760	1098340	142143
1339594	1326352	818572	183809
983798	1363699	1135073	162802
1279243	1288533	1575511	188974
1050124	1121164	959679	127185
1553238	1457196	1051703	156278
1140093	1233717	942751	191696
1281706	1630890	1003412	160955
1312479	1252620	1189202	167803
1406969	1340959	1294786	164334
1309658	1111892	1399360	138815
1445290	1419566	1188607	141087
1670487	955156	1.02917e+06	117000
1074818	1148618	952637	153081
1223089	1430045	887480	169249
1274641	1133448	1062855	145530
1279594	1236053	1161778	193252
1065190	1220598	991705	123462
1367600	999578	1122333	162270
1560447	1151049	1148499	147613
1.81967e+06	1158638	1178107	141575
1111371	1313679	968759	141707
1195535	1315549	1475233	145313
1443001	1119781	1552539	171488
1270239	1590993	1.00341e+06	126480
1163678	1245119	1341596	158919
1286345	1338354	996595	161303
1356641	1130550	1336255	130431
1253978	1391209	1122979	180174
1242051	1468222	1097896	144074
1029211	1151414	1278325	151838
1818722	1296985	1119566	158770
1525297	1135266	1366394	176493
1975041	1166762	1169409	166560
1.01196e+06	1550593	1330613	114895
1765729	1159233	1309978	169434
862089	1266356	1068386	156657
1381020	1180927	1359100	188664
1591394	1451653	1305155	163455
1344458	1280899	1330943	136899
1825950	906216	1077462	184893
869847	1428376	1378846	121414
1202495	1320436	1110643	157626
1372644	1047968	1102711	192804
1368222	2528060	1532620	138358
1696093	1157384	1202477	168974
1177700	965722	1157643	176302
1576508	936190	1216755	176801
1297493	1221836	1281152	168624
1223994	967927	1271819	193179
1570273	1019162	1358628	148340
933909	1327639	1073168	170456
1275238	997595	1383700	166294
1273988	1256562	1377869	163569
2052771	1485195	1194779	133775
1792657	1439039	1413466	121770
1134216	1362722	1338416	130615
1984013	1383235	1327301	176129
916296	1245257	1421833	153712
1462390	1064441	1074231	166658
1061950	1881086	1535855	178002
1749301	1333634	1243926	156281
1223743	1159385	1022495	155939
1300568	1034391	1394861	151680
1.4565e+06	1699694	1095513	159494
1216326	1012530	1180106	150982
1414695	1137103	1488660	151661
766535	1262393	1411145	145435
1505769	1196190	1000527	168268
1589241	1715773	1332285	175324
977039	1297860	1023414	178785
986868	1099859	1356350	171360
1580330	1067430	1427633	136638
2086878	1263843	874197	166619
886382	1115149	1386352	124220
1153995	1192874	1399380	145381
1173433	1076149	1057799	168238
1298227	1295421	1477637	138090
1439215	1393138	1284329	166993
1621090	1628221	1.02631e+06	144174
1272704	1503347	1292940	176308
1414297	1351859	1145449	190615
1322679	1370808	1545849	170987
1092533	1200579	875886	172591
1419102	1193834	1363613	159882
1063983	1716196	1495736	143240
1016548	1503272	1301273	175593
1219233	1631683	1003077	152275
1484479	1077251	1.02446e+06	154374
1594919	1429556	1051401	157676
1323614	1582528	1070488	154663
973711	1167625	1226606	183235
812993	1204558	1367455	145632
1049987	1473485	1126641	162638
1504432	1269421	915948	139960
1547564	1547537	1297253	155872
1258375	1482155	1140404	178804
1113181	1390554	1032829	156822
819195	1355214	986630	135635
1727103	1374034	947533	153440
1222159	1365377	1154342	174715
1077779	1335453	1125605	175811
1860941	1431279	765341	158086
1107991	1611516	800624	177228
1270737	1569723	823654	153752
1482099	1323744	876988	141305
1521169	1244423	952353	152931
1590643	1535863	870579	176456
1485064	1521975	1036024	163692
1.9015e+06	1375612	1107404	203062
1724077	1363308	916248	145632
1633784	1938774	1068641	197698
1393907	1246996	921321	183399
1133396	1497979	922130	193186
1434866	1022133	909434	151754
1297509	1654439	1056633	170342
1488519	1297308	1273618	148090
1245055	1392312	1240668	172125
1104508	1610738	1013217	164692
1373565	1444962	887576	196243
1202866	1659870	1110489	173303
1055182	1578388	1106966	162394
1592838	1194616	874173	183112
2.01942e+06	1702847	778140	153209
1021652	1123018	928806	218156
1326228	749776	1622991	172700
1376470	1125364	1374561	141809
1172990	1471485	1425237	184317
1585108	1439195	1316988	154685
884676	1431701	1364603	168969
1268135	1168655	999580	175363
1563609	1133601	1162377	167771
1599729	1007700	1425696	209161
1750390	1693983	1169317	167588
1442400	1846718	1104406	181316
1570265	1503901	1291576	154486
1120340	819286	1.04601e+06	199697
2018428	1542439	1060532	163720
1357517	1207964	1042521	177859
1593916	1491268	1086771	160329
1430447	1259411	964571	189349
1084411	1607232	949845	154496
1697876	1297255	1000188	175480
1629064	1128777	1137859	184954
1510313	1208383	1064321	170850
1245096	876810	1129662	187433
1143677	1402119	998464	168757
1062332	911639	1314555	171658
1830306	1193971	1073738	162023
1573844	1116156	819728	259548
1354594	1195982	1065594	525614
1170661	1213723	994810	488343
1497396	1061514	930136	608994
1736694	1520375	1624164	423864
1765207	1383225	949434	609052
1684943	679423	1237817	452820
1404295	1184290	1.03039e+06	515317
995399	1331235	1066895	538273
1485517	1374974	1282556	475478
1597203	1437762	1249093	518329
1363917	995043	1154675	584928
1188069	1928681	1486788	458225
1267444	1281453	1112080	605895
1324001	1450961	1312968	441450
1557845	1182456	1128391	539519
1851710	969199	1005934	413130
1415560	1417223	1070245	442930
1528122	1096697	922631	437141
1119107	1160150	1137049	377050
1432476	1024873	1395541	467016
1877590	1063818	1628438	382598
1142885	1623281	917484	359416
1272408	1605029	1180185	555686
1306840	1112786	1279488	444702
1440474	1.66513e+06	1387814	416423
1509571	887234	1125930	415584
1185121	1239800	1004795	400881
1675884	1276016	1179888	410382
1058995	1083701	1113617	434307
1461585	1104029	1073679	424016
1572972	1054707	998868	370167
1218844	822875	1276798	392398
1413321	1023715	1165712	451350
1365927	1118470	1292256	463758
1459516	1366829	1118073	619346
1257187	1107260	843911	454402
1367272	1131063	1162322	395374
926958	1632818	878135	369216
2136737	1239671	1259081	409528
1706878	1145308	1166762	449134
1332860	1207102	988298	371601
1262032	1390928	1031803	359377
1626523	1110179	802776	360602
1005885	1546504	1076618	415362
1583933	996395	1090887	460724
862412	1312691	1032803	358152
1558147	1119539	940737	375049
1403375	698420	1346698	361124
1485501	2134887	1465278	347568
546594	875360	880507	336049
1344510	761041	1364940	300234
1260516	1579791	1047789	321979
1337679	905032	1467795	413098
1492257	1537332	1306523	313123
888441	1347988	1267507	416873
1308983	1050822	1169370	396933
933408	1074143	1174077	334876
1289631	1341879	1173735	327335
1493520	1091534	1274882	349133
1477321	1407604	1348736	321082
1248855	1153324	929387	388345
1209563	1494423	1736799	337319
1477600	1449618	934735	328490
1430536	1137961	767923	293530
1338865	1153129	1083713	298315
1364894	1375907	1295159	325519
1053203	1138638	1123208	250276
1465248	1389166	842644	316264
1150801	1396246	1141483	368188
1501163	1185139	800391	205223
945056	968220	1114514	250379
1670632	1213553	1009640	340886
1376006	1551433	1278039	203881
1373617	905610	1360021	237316
1775061	1448802	989491	363570
1634875	1283014	1001511	200879
1264254	1271689	1231054	212378
1201795	1439386	1097196	330928
1189610	1781798	1242091	180464
1460421	1289706	1108722	223863
1357237	1158572	1256534	202294
1069996	1255749	1124072	199306
1036469	1548714	1058753	352816
1041588	1223697	1190591	349892
1311605	1349853	1084942	294512
1227897	1604010	1183531	205657
1304979	1405636	1208313	249259
1116923	1402957	871242	1010310
1169264	1271381	1312772	752926
1357666	1518762	900906	1299179
974181	1668710	1.03257e+06	1110156
1242342	1451684	1112427	845077
1040767	1770329	999423	815262
987077	1567967	969789	1.03794e+06
1297989	1126494	967024	984326
1106819	1453087	934306	987837
953912	1373664	858504	977938
1647122	1151214	395523	985788
1395217	1.0466e+06	982259	907110
1100941	1745064	1135077	995525
1273723	1144537	998890	1027496
1449232	1022357	1067690	975263
1349923	1244720	1106482	858522
1521820	1433062	1001285	1004575
1091963	918870	1250507	968599
1099695	1241613	1285908	881000
912809	1326374	1338718	1113369
1718333	1233171	1250778	632844
1359100	1202365	1157361	555299
1349546	1143827	404294	932492
1250915	1416071	1243374	860154
1335504	1059695	1119421	866288
1478523	1215110	1325868	912637
1085987	1197657	823068	818866
1395799	1535804	625738	854038
1199947	1548281	796772	509105
1163217	1431547	656549	789208
1331321	1422823	1493928	756699
1501049	2294318	991386	816722
1493071	1309251	1008455	799256
1322772	1123326	1081136	773227
1291334	1169251	1156599	895991
975324	1205149	1048935	575548
1385843	1508815	931614	743619
1343521	1220759	1127990	593447
1374778	1188056	1257781	702198
1585795	1.04453e+06	1072642	790746
1144137	1325043	1052145	833661
1400925	1314519	617134	567194
1254172	1551762	1284016	844359
1028090	1592711	1038149	708031
1643168	1526558	1039748	569814
1430772	1437019	833734	666531
1304346	904810	1280184	878762
1726630	1267322	1353782	718138
1556858	1491569	1051073	656297
1364263	1281421	1033164	746472
1453173	1410604	943901	627098
1700476	1345126	1134587	712974
1067299	1675347	928159	754099
1595284	1372504	1108341	777854
1843596	1304684	1239941	807151
1384916	1076335	1109207	739865
1165612	1216050	1133857	797027
1353087	1615183	1304627	1050102
1345457	1495445	1225967	753173
1616640	1383245	1211753	699845
1336754	1732574	1064082	817734
1292879	1241236	1212984	636585
1739947	1525314	875567	572461
1258848	1639648	964559	1022813
1213754	1723843	936139	789517
1218224	1157425	952046	833504
1412869	1018831	1110052	811625
1414674	1024203	908273	638047
1399631	1188004	1271702	903711
1209352	1285926	1015261	768227
1719223	1137468	1243169	885958
1081698	1117364	1482687	723044
1584358	1469978	812445	669691
1345267	923200	1194984	807663
1069954	1306704	1137761	794584
1254819	1035800	1344593	696641
1166162	968536	919863	824642
1381905	1563006	1035170	801031
1444163	1149965	1.02944e+06	874262
1298988	1253007	1366493	764974
1415051	1342106	1303485	756392
1126971	1374745	1145394	494376
2014982	1145285	868990	703251
1103136	1633285	1403383	897990
1489509	1154861	1239824	599115
1973325	1273555	1508656	1104930
567609	1126483	989933	680408
1696814	873711	1036578	748517
1195114	1238670	1100845	858657
1335684	1372241	1051401	671524
[truncated: 8,715 more rows]

## Sheet: Fig.1g
IR
siNT	siCtIP	siBRCA1	siRad52		Ordinary one-way ANOVA
215577	270486	282195	286683		Table Analyzed	Identify outliers of BrdU staining total bueno:Cleaned data
243439	973706	269668	212240		Data sets analyzed	A-D
344187	568657	434397	238767
252555	1130660	337978	331898		ANOVA summary
431192	297840	371222	297243		F	391.5
375630	311990	271124	404357		P value	<0,0001
276852	311421	248743	238038		P value summary	****
232994	396433	279878	231967		Significant diff. among means (P < 0.05)?	Yes
197284	378122	350070	491489		R squared	0.07942
358755	325285	321763	240257
292077	501341	249669	469065		Brown-Forsythe test
299377	260064	204827	372627		F (DFn, DFd)	309,1 (3, 13615)
245360	418953	644081	724030		P value	<0,0001
277735	405069	313697	386276		P value summary	****
301212	585433	216645	298114		Are SDs significantly different (P < 0.05)?	Yes
408277	288684	445685	310543
303618	277014	496385	321402		Bartlett's test
376386	331845	252526	860985		Bartlett's statistic (corrected)	1691
314919	301293	444635	461911		P value	<0,0001
388491	545885	427661	286526		P value summary	****
410662	726108	328515	369955		Are SDs significantly different (P < 0.05)?	Yes
312975	571896	507617	466300
310581	999877	246083	511251		ANOVA table	SS
353243	627199	297388	229085		Treatment (between columns)	86288389904140
234490	406187	370908	178891		Residual (within columns)	1000000000000000
558726	504440	234478	237257		Total	1086000000000000
296112	313194	239914	241217
532540	1290233	220703	313072		Data summary
586568	433070	371407	241426		Number of treatments (columns)	4
313613	1023374	264308	215072		Number of values (total)	13619
332933	447577	210676	669074
322580	1387873	247787	319525
303555	526248	274382	406831		Number of families	1
346313	465698	369967	246542		Number of comparisons per family	3
661084	289221	199366	218966		Alpha	0.05
1305212	699331	265444	668642
1677524	1124245	293969	188597		Dunnett's multiple comparisons test	Mean Diff,	95,00% CI of diff,	Below threshold?	Summary	Adjusted P Value	A-?
683485	439371	260185	237511		siNT vs. siCtIP	225235	209732 to 240739	Yes	****	<0,0001	B	siCtIP
679103	683380	260909	166458		siNT vs. siBRCA1	95362	79847 to 110877	Yes	****	<0,0001	C	siBRCA1
678720	1538876	180659	180828		siNT vs. siRad52	112927	97665 to 128189	Yes	****	<0,0001	D	siRad52
520463	864612	159232	187915
1618568	361813	303743	430342		Test details	Mean 1	Mean 2	Mean Diff,	SE of diff,	n1	n2	q	DF
1203433	338068	370332	138414		siNT vs. siCtIP	612142	386907	225235	6598	3420	3331	34.14	13615
1400617	504751	280689	135913		siNT vs. siBRCA1	612142	516780	95362	6603	3420	3321	14.44	13615
698864	431855	388645	636366		siNT vs. siRad52	612142	499215	112927	6495	3420	3547	17.39	13615
451315	622572	262533	175283
490083	1210120	263477	166604
1512777	644048	382167	177706
1460222	606259	382921	259338
484057	627840	383747	320901
1740452	620665	298181	261147
844272	1033289	389523	455864
1.72686e+06	363722	195985	183469
1479571	729653	216790	367770
847744	1076531	305076	313515
490443	512820	313745	170509
370645	1084747	235485	236929
440696	613003	495224	593702
1521460	874741	322404	258778
1025494	396121	290645	265871
944212	794074	246877	305914
879493	688780	224705	816803
1013897	587486	296237	788638
1290452	836365	327893	510660
507802	680575	297129	396057
510292	410719	342466	328173
1202608	413469	362567	213488
1188625	413071	458138	1337936
917345	412674	424170	598343
1142598	1293186	310855	317910
1265172	382522	510138	335512
705129	569683	201953	400115
1306001	796553	266620	305685
320716	473521	288581	382962
406584	607765	271935	428427
535741	1410001	228173	742175
1255181	462035	499957	720831
1238541	453956	348476	330175
459792	330628	355511	238218
558594	496777	251072	349410
409950	469475	281072	500999
1232605	276109	237819	353556
703318	434101	372028	516347
435629	327440	270556	333012
404930	1149800	217642	470704
455350	455611	362649	638190
629687	307533	285018	213048
358660	264860	267624	380817
450907	420309	425150	546067
1108812	482831	240417	481218
506557	326949	380243	281825
1024748	327297	278075	203467
1592998	1092403	277469	184618
586230	560345	195659	168257
815948	332236	191059	201517
656885	769116	276313	175061
1490327	1367182	265786	198443
1067662	728874	308757	593869
438843	451104	282469	171371
329959	472478	319776	200071
531051	821470	333833	549234
603119	764095	271201	140539
560177	473327	284434	650275
959561	392763	281331	186795
593686	454809	270389	244775
2.05974e+06	538796	200571	118642
586441	281251	329258	120732
1420305	367744	244711	280128
999008	395990	236610	263760
492192	487261	243291	248165
873413	842325	242712	199168
1530068	441737	244435	220583
447181	1083434	242330	178835
1410073	962940	220892	162537
880206	1106820	294536	312490
1190325	1398848	249992	158533
1564090	428523	254620	299999
931761	315960	193878	442016
499289	854796	236248	299167
1503070	1158750	257495	162803
1319070	744808	268841	168062
421479	531092	303750	155734
569088	747745	287765	182829
544657	945176	220131	245818
668106	493136	234449	166632
397893	315527	275474	632971
1027188	478125	177658	266306
398217	971649	180662	283310
659117	734694	266166	323909
541562	463404	269730	347317
390512	707631	255757	173781
736165	933445	231199	209302
470052	950195	207747	605225
676529	413854	261294	246169
1507325	527729	399341	190752
459219	1203246	289082	528388
898163	906218	278760	609831
508359	456227	240227	545650
556037	301975	221242	153991
857637	236285	245758	353208
1260797	256756	282836	275848
560460	426100	240946	163859
1437609	368228	255657	325717
756836	427107	257795	434186
733953	1280482	317127	207092
1242755	324047	212834	187274
598716	408119	278124	369997
1143587	1311401	264576	159367
759224	359081	244471	233037
854498	811131	274374	367619
1490519	446506	238180	270859
1085335	305616	213877	175757
388068	421247	266016	364916
446452	849759	226672	184021
402030	396652	298972	272289
458756	395440	314696	301265
634457	786210	237978	159808
1113912	528912	339934	166841
1116607	368249	357900	172899
503681	320275	262761	170597
656643	222864	311818	213604
1.02488e+06	212553	237635	329490
1148330	339530	406072	219423
653620	585248	235148	400468
1641663	247369	357648	171184
1717786	294531	422250	256473
708367	349621	221782	272779
466981	285190	209272	220493
1.03718e+06	352160	237425	209862
988516	291013	303891	262267
459563	213899	332202	170062
1342747	493121	218780	287474
678718	274076	311673	256166
518886	445153	281383	245790
1103297	222784	268060	200373
427451	288351	365249	272896
802812	231405	274116	262118
1599789	327618	289726	184224
456900	590192	227527	168462
685187	248345	334204	212814
660152	766089	305819	365440
893330	306820	410937	193594
1188127	529620	275902	261939
1422410	644903	341596	164173
1427922	353185	285269	202169
888671	362208	233847	302755
454960	354676	387156	178128
436224	804098	295288	215574
738125	630017	347535	346013
726005	382102	378367	369885
466626	669827	252912	176587
872653	657813	308419	210893
626025	1058210	268840	161050
295569	390443	291806	172866
439714	831744	217196	518920
679559	680097	215164	344940
735143	241584	255547	340398
934431	702424	248639	163289
621754	235228	225045	235865
958447	255505	195158	338586
956958	610837	169848	349373
1650462	460962	281459	361841
888309	365454	324394	285876
1042418	377169	218274	439824
554071	917074	289482	255966
720761	1070256	308366	216398
1.8387e+06	440837	274516	362205
591154	738325	320645	425028
1495193	276972	237785	239527
476628	719507	286859	281190
1425277	548185	278689	291534
1244774	780072	327476	306769
471392	1288555	230564	224496
464149	696394	457982	478530
715889	421151	321419	224856
439867	330343	244841	214980
938262	386710	434648	265225
1064389	504051	243479	283364
911308	628007	362233	192640
1150466	792412	331814	370292
508499	753363	450366	228218
1.86877e+06	661302	493195	209741
588191	1.00107e+06	272352	317906
536669	915016	362577	397169
932344	640137	564374	359644
547543	408735	418838	404233
1483864	1289646	403670	500146
370939	1182267	327761	376639
472824	1039666	432697	324394
227362	509213	296735	487772
349853	376022	327697	329718
279199	403485	239873	762981
291632	528134	587244	336280
331602	434105	886356	630936
343457	662618	848644	561958
287265	1083892	1260994	195847
386415	241136	710259	1.04062e+06
1243619	299540	411555	656433
477913	571636	1074269	739052
853020	525169	648146	248947
594366	319079	1094008	334542
320925	1121134	1241910	535399
268727	534099	1.01611e+06	647992
236982	563471	369458	742369
249079	997224	330481	445072
232453	339495	367971	422704
309032	540823	865075	904995
763907	450447	1228232	266222
354314	611837	224113	749690
303905	405923	548742	527956
365802	419055	541900	397611
331526	793120	396079	589452
658758	712450	477165	283811
285347	467371	278576	326917
303807	476567	493828	334569
359465	1406320	906326	683668
410157	751745	1.00719e+06	196143
394177	547314	343649	782526
495634	528511	470542	617161
488540	379658	325260	470416
1618510	494910	441087	199223
439777	733470	1316399	410338
1094356	1142943	421226	670482
921120	1.03523e+06	317030	415204
1705305	341252	464584	611055
1.00177e+06	1293957	528807	208962
915671	260172	233664	327100
691242	1074805	389750	288025
960089	312006	694850	687429
346864	925866	1.0115e+06	685731
325030	376673	382400	630177
462972	848222	992035	1153419
361058	823316	404527	1075996
282606	286131	215421	1.03813e+06
343689	237034	248362	1642542
295087	242279	419878	726244
253332	419125	228595	396499
236095	605145	424121	634381
310610	391052	295488	344586
365459	619475	1010238	384203
240489	320655	1227246	828365
321593	435681	268963	431277
240866	722777	264205	450893
330139	291093	849488	277553
265140	513094	385896	367172
542786	726604	906858	287074
353299	425145	371456	1895157
223630	671440	446111	430944
673574	335510	248274	1656462
301502	772012	384313	1108314
532739	898323	332347	989996
336904	692996	382495	767549
1082341	762217	398569	1389363
365842	345263	234546	354859
523624	650211	625387	240178
374561	362865	275260	503018
427552	444511	303664	515040
1059648	397800	276722	530498
457180	338266	518898	1008736
411319	377570	329920	1228094
372751	782701	659231	2098135
378690	352847	259104	1185649
302432	718126	1117259	1092315
283480	363835	441585	968804
1366497	271694	328808	1445904
457663	1464075	360407	1523358
540879	846103	833174	513856
280025	344010	940782	1342905
417815	297206	898473	1054630
308221	767208	970499	1805590
370200	536935	245157	985272
332972	378001	409275	1726371
356504	365882	471272	1017415
368294	1573631	689662	1002891
351133	267677	271048	1263191
382591	296740	380061	1226815
422453	507014	377908	615913
738844	417899	274005	1568353
1567317	375675	264020	1102438
604793	521426	869694	1325977
736902	490761	1053506	1212401
974084	616111	389117	1382715
904681	725376	822107	1574647
373217	223376	314103	1.52444e+06
784732	291861	530443	1286474
486201	519243	305330	1419926
758713	912512	272318	2006761
712030	280690	585661	1924135
778054	584300	699739	2197850
364311	397578	314294	833394
352282	849372	265651	931927
1462945	1362140	689387	602020
314059	585455	331577	478579
708872	1438262	961482	777672
392782	1226115	801785	1190988
372743	311394	259995	410727
301593	400996	1.04748e+06	1511603
324953	604560	494916	555952
351486	458567	824423	1208722
375507	279559	456654	1948615
421646	1265488	485919	506387
736947	924004	264171	1345582
341617	365303	297415	705639
581453	381063	428228	1032127
366677	447186	386875	985073
549862	1532675	287700	508435
422185	408050	595430	371935
335100	652389	895858	983344
345421	293231	912132	360018
726206	416897	509286	599249
333434	333761	466360	713913
384818	1488935	337418	897668
223390	331477	1140992	573574
389264	298501	326870	1144649
618568	324723	520587	637671
383998	1187650	449238	751759
1364250	645739	211297	549096
557731	353563	299187	825638
644329	330153	1219843	1041223
565239	314794	299091	509042
1324060	303069	577558	555868
563704	318847	547400	741849
650681	460951	547711	303060
754473	365851	779469	783089
795640	486508	579088	494704
889510	342717	686990	666956
502221	299290	681500	694276
575780	887856	352835	271763
565268	990760	472010	539404
793554	498536	656880	963221
772434	1090983	463577	649078
2046039	394328	645754	759153
1253685	730806	622761	799857
573949	376114	1342615	1159806
626554	982052	221052	951775
1196951	1.0439e+06	356927	595760
1776996	1192312	887517	666311
1198711	1141592	1448174	462265
1829773	462529	676399	593909
1000286	832075	321462	602466
785253	542902	556794	576318
1180203	417207	1471288	569596
584276	774132	884624	671200
686508	975651	314096	972959
1663835	748368	446190	1254895
586873	753415	232149	577937
1972741	431143	672692	577566
549519	404180	542363	846983
483772	372651	299792	280655
1677680	371862	244055	381275
486530	690027	209454	147240
793031	370802	1311983	1024033
813026	513308	207219	299024
667324	332477	249929	825314
1715018	314665	817420	658808
822638	280672	541945	369261
1764594	452950	262074	170041
837237	442602	351126	269830
665490	191840	894680	330684
701483	291796	577910	785237
810727	256138	540645	1218546
1704564	463235	926827	909489
944107	513133	257141	281682
2031659	262719	289099	572343
1793468	180757	723861	582419
488885	464109	880036	600203
1211773	253819	618230	986398
419123	509917	350886	304742
666775	226750	718141	453459
1043660	770308	544228	953289
690878	440372	586801	315937
1249299	293926	595019	585166
1051020	200578	689254	767935
580764	221823	297887	199293
861550	432051	380638	498751
1379496	498100	264982	205754
1440764	1210535	1096182	476831
520293	180527	843944	469871
542704	272397	1557374	512149
301661	210225	629123	1144628
1.00295e+06	812736	402838	355012
1423193	257808	579519	995997
1580839	1531312	328533	515235
367922	205265	898680	657320
1490528	742883	864273	305684
1878332	285423	274784	491107
333985	197165	367460	500717
2121483	237813	386331	237142
644721	332357	339570	485273
1871011	984842	959999	246193
206209	893450	778709	242376
221876	452562	346368	470369
667016	755957	862523	365727
769729	424447	205804	320782
1881114	251917	566439	334715
1421867	272819	400648	400868
634029	1692779	487633	231856
754289	571985	608270	392741
741871	754684	539486	642807
239001	309057	375127	521804
385546	1195896	365403	298925
302655	635937	277129	749306
975339	1147784	346387	534697
390649	319337	313312	579339
308344	494904	580292	384004
296594	340658	283330	887710
417732	258080	300583	462801
1262093	601757	315821	295246
292636	219188	353120	790795
375790	389025	698295	752960
1563839	447660	808316	263145
625653	236606	292330	529547
1287821	503024	1069301	535827
812168	349632	799586	428317
394253	239193	780677	269599
1642674	945998	302823	453422
285587	633316	475436	219375
445938	258694	320333	283467
343947	258501	351218	785927
402583	297383	519112	690945
311260	313150	336202	178767
832294	278922	308825	542031
1.81196e+06	462911	280571	247583
1856347	223594	302024	1033945
404221	387780	857317	216021
1422272	487315	488488	337341
525680	506448	742540	294460
409496	286783	295678	336766
1599862	246519	333315	568060
2099249	742054	322876	154728
673121	306216	659741	1.00356e+06
1279888	415464	553778	378948
1085517	260459	510825	883954
458127	378434	400179	196722
769589	1007054	327358	235118
1621639	264540	353648	465110
438809	363109	314416	313017
497633	236738	329988	186417
428901	356406	405783	211877
1892887	943286	540931	963062
517935	1073969	396978	275777
2024322	305380	329801	172688
354370	295621	260930	248400
1547357	624401	300719	148185
1679237	388637	312791	214370
316601	506920	1002154	147838
360068	401991	1205841	621928
418159	399708	832968	155767
365003	245695	518804	306650
2232097	1267499	541118	160985
330372	293530	202928	231996
382243	1216579	359426	319673
330611	229088	264057	1030483
629301	254043	831226	501873
863064	279513	242899	514492
453596	296636	338459	445734
417817	387179	311031	327473
962223	322564	769272	869563
847159	258915	366465	682326
1866857	278026	849473	328747
1.86059e+06	963159	585508	289929
494648	301160	220371	306919
1199106	344808	399237	256575
1324176	455691	659197	302416
446484	721243	188228	324221
1955339	290984	832201	250219
1452821	466999	175035	249962
542934	306188	321471	302965
1533662	457071	248918	329418
915311	250526	429207	338305
672885	400133	213893	445614
650465	376552	882297	538357
2217060	321864	380035	255321
693063	1056430	408232	433153
1626760	286884	223985	257840
624990	278031	937790	495660
308327	469965	241399	330470
438192	344668	165536	493302
1700609	922361	370842	413933
707618	503167	774500	270689
1668753	440261	620110	319255
559320	1153592	259147	212786
1630008	253620	419574	259063
2.04606e+06	336137	662816	722394
313137	1262688	295111	495616
2.09673e+06	420494	175072	365654
820401	419203	726310	1081784
719626	1402408	803554	199950
312594	387787	237203	1011396
1839855	1543381	699633	883099
361053	651320	802262	360910
540905	264924	770773	348379
1664948	313931	331881	300152
612838	422776	328002	378305
1675790	246886	648153	338128
541482	1439598	243885	315549
535069	351998	279635	399519
2100190	1213944	390418	310531
395186	1665440	231341	379216
440964	451821	382323	858126
876817	1703270	879256	481085
400088	358008	312099	299894
1807892	1371031	450032	468531
600776	446172	267225	817601
770043	491311	434287	873800
1771046	990452	383488	316127
711735	260388	281629	249729
644786	233456	408737	727826
684778	275507	369340	354993
455523	428032	892389	254484
883519	487324	262431	945656
1485967	634336	266239	229159
1968755	263226	441519	902350
854168	200601	381919	931592
403679	404119	351865	867799
421043	379458	202058	905699
456707	1127945	676926	444605
1744283	310146	258988	1101634
861057	642956	483789	486213
911390	926849	775822	191581
1177954	295107	453678	1013457
1177985	952051	638224	945892
1191433	295702	231032	760893
570204	308663	580371	663712
437690	273003	256102	278269
912048	279144	257397	339216
514342	277493	322349	713500
1012067	269909	448042	370504
511710	316669	337139	548626
1494946	641053	218456	1107720
1653841	314160	393627	300812
542373	275521	409022	548633
913580	500645	343160	574443
495631	250428	301152	287110
785523	1310884	496859	592096
1522778	670469	282805	666760
675580	334495	626927	339476
669050	348783	287149	742667
522965	325707	760311	622340
490763	281424	358075	539402
461810	239634	314622	932864
475196	234162	494309	1110617
510993	315272	480064	256362
467797	186487	282099	277050
510082	298440	333176	394133
1041400	285514	297998	261890
1986889	318092	753521	185046
398873	851781	453178	378221
358087	267325	251800	254976
536232	244588	332474	845017
1210697	1095663	543106	243425
1.98811e+06	968367	278992	1442622
815045	259663	266090	177563
586702	456469	574456	1117806
1214233	679482	942366	829512
399385	337461	574652	1329362
375511	786518	748311	583723
349824	220097	336777	680763
512433	414652	363323	272469
401321	796703	617356	233014
322155	239961	347255	309219
1592611	529360	311074	290514
1788457	569904	361733	268265
2203308	233390	550428	522736
1205877	270144	363993	347340
994757	210148	351524	625115
1424149	1130576	506672	732044
1543797	276639	335542	820135
1696660	323495	1257598	325750
529702	569736	658825	903335
510276	292976	1.00283e+06	244686
579505	207124	906836	815870
401481	258387	987677	822633
427664	267611	1723091	612415
1233678	438499	1609072	921356
780418	517811	704101	391619
474475	200964	764850	877471
1703611	240554	1876812	729516
2177548	288854	1243666	489690
1305899	237026	838684	421516
1961621	234173	504362	378076
840972	590678	513819	541265
456072	483372	827913	306784
493980	246456	1362118	244243
974337	378152	461805	975657
1501502	499420	474526	579775
512612	257848	928107	278373
1007677	840566	1464767	486409
1722361	732236	1051313	858266
511957	342675	438232	624645
463603	1269373	449206	321353
785322	537487	837995	374841
1314537	350504	428116	472171
2277779	242616	1.83106e+06	372723
565657	225607	410038	429794
2313257	346448	1168806	361412
1807516	272879	776196	293674
842561	549402	1428488	294278
1055237	1083441	403445	559272
1.93733e+06	264375	386624	626893
1484434	515152	2527776	274029
709565	512545	452913	722799
697664	580005	1225571	460543
1252971	262942	1860382	392216
464683	731519	1182483	314445
1737505	248222	1709122	670495
464311	556326	1549735	399762
1953632	343219	442704	949959
1590952	254388	851370	400768
905874	700487	938201	303620
2221128	306973	1218200	1450834
949953	222706	567968	1008835
632403	737480	337019	650063
690624	211909	1099965	1013122
737448	299517	523957	328695
1038638	387120	1.03117e+06	294133
1129437	287339	340146	346110
690254	315020	421782	566478
727506	556985	607613	313124
695060	257594	1721954	396082
660660	545771	544678	1065014
1250850	323804	2111973	921671
854859	1286514	879846	285859
766387	438379	615097	330676
720462	1036117	463855	364819
410099	407740	591191	678649
505485	1104309	464935	307352
693242	409317	1999191	359269
1293882	1643901	407683	325869
1381119	218281	421707	948772
1475023	832432	380572	311677
1733697	294820	1534426	333828
455455	210110	1329496	359373
422306	332778	1155612	754376
1057807	276033	1455974	313314
391907	570780	1.88181e+06	630137
383884	385009	1488857	470114
1712200	312272	1062439	336639
1106622	355831	1076572	531028
1637856	905578	1750353	1078946
2153457	884382	962200	360674
474517	648859	1497738	441217
1763989	253247	1169281	948580
990060	383015	1523947	342541
1248501	214198	1108568	965714
690569	410473	1435400	1367862
474415	398269	1031626	314524
2140654	428112	569376	965251
1239451	445291	346533	1048582
362046	455308	391633	980231
377450	324397	339249	483849
345154	226257	452186	493892
1751425	252237	319337	1.00397e+06
748856	226988	401265	304715
1224429	255113	343623	955113
912382	245590	340379	660923
459579	294503	857467	305410
382501	258487	722699	1018762
1248570	257056	526831	788040
1394555	465322	1300204	314658
259916	454095	705926	311486
278604	213655	848976	796447
2199164	448218	757668	538919
2023783	161303	704506	335719
393229	242414	1510775	306418
438946	412170	597367	261798
1696237	465019	798191	241176
1648696	238778	2162848	1265881
1127284	203662	904980	322360
433884	430195	1395141	364080
434409	513097	627532	283280
432935	429813	716546	346891
625700	411280	887399	444064
912508	208659	516314	535324
576726	237714	1273426	350586
571367	233236	963330	407173
660733	255101	449733	675942
1.02216e+06	293636	1598456	442551
566754	356191	568347	310807
667388	250292	1427321	291262
2.02644e+06	299041	442827	369307
811775	435395	1446985	1211092
1249818	444869	1244639	1012439
1080054	412402	543948	750567
806397	238606	733284	623730
987022	613569	1160732	384991
1502911	245673	700074	821496
1426587	502878	896390	404766
660936	322768	316586	278658
1029176	231506	551953	331484
1237035	502224	1063817	517733
1345067	318924	531634	281257
1718591	580443	568429	651058
1366762	469916	435088	1297170
1334752	449668	322641	374618
1189586	232493	336450	1283968
1679546	224682	292404	314402
475282	324778	341350	310124
1690757	652470	632044	1300028
1181265	544394	318303	290814
400938	284497	313744	276281
337505	463807	309405	1168794
475763	436736	340319	587888
1505948	413880	457334	327612
1083358	421586	356793	1.01945e+06
792035	504245	1107301	508376
972876	480155	238260	334424
502821	984116	264133	310455
531575	477979	369601	589389
403229	459372	279247	635664
2102216	369458	627560	524356
1899980	958223	523280	508132
972708	547263	1197792	327329
1645535	549023	1223106	275517
907169	511957	435130	600477
2.07135e+06	313028	577832	291668
587924	461935	648742	445303
801315	383541	627450	442713
679556	806452	657040	276977
577474	223360	1232633	1629390
860137	265356	1439164	362271
606355	428805	906729	375054
647273	592562	1682478	419184
608002	701238	1792257	1172341
766479	198391	513364	534146
975735	328337	817604	519120
1491944	235151	577039	456564
753927	252009	1.94821e+06	486781
705876	291029	1681180	456237
766738	491034	1779459	350237
332776	389185	1025514	1866515
509016	237592	933491	453475
585943	432033	1225025	467416
372736	443627	1255252	327876
339158	255682	655879	298878
546495	389898	968702	601663
365659	200451	960647	461923
367417	279000	1538339	461050
404581	302251	1500237	332245
450158	267034	1652276	418935
363898	203688	1377291	1433821
333639	222419	1036623	396362
376322	230271	1098900	683094
551275	316459	432783	507958
2321085	203254	2169662	485979
481426	207526	1403495	1330363
1683428	231708	1.00273e+06	527863
329104	210066	463370	1350160
340203	255200	1361639	584513
369351	199736	1038455	915800
1064452	390160	443918	342465
1635220	354279	1005612	338060
358407	395065	1185166	1333126
306817	211351	438679	1310744
431509	296706	395387	354774
350089	300760	930248	469435
409578	395058	734213	432232
393165	291318	1148970	950916
327196	378057	1451054	500768
1664213	444088	1190415	1397054
589960	218318	636304	1035656
1972142	229822	933373	313867
613653	214407	1593153	1494118
1588811	468470	1405797	1477410
367943	392501	662927	411067
1935703	267314	1.73484e+06	1580240
2393799	524497	1427050	955901
1985693	225963	694374	375909
402655	293718	604318	1306713
403502	267573	1799684	506719
1096976	455831	1252097	1435899
662922	267013	1468672	478890
394114	208989	597996	427265
413194	228964	741581	274111
2136885	180039	1452745	368224
486009	227646	1215745	209996
425928	327018	714930	549316
1.64526e+06	262389	740322	590604
1807469	327268	1392377	338078
1882281	288164	604052	240356
374259	275336	436613	288782
498819	550493	1231643	252247
297862	438279	514646	476460
679302	274378	428047	230743
1119103	356889	709068	507397
301961	237338	644344	1151782
333825	323559	486453	477009
1086501	255944	524833	306228
1196878	223081	371620	726127
1340985	251212	461775	604345
1224120	315723	1.91002e+06	242613
1371517	205443	1297644	290631
1203402	353938	372165	409297
782224	249336	1465564	283884
462577	202779	342296	292021
1263868	351270	502181	664444
1624887	202229	1365390	273375
414965	229052	1044184	275077
593015	278526	1.51233e+06	311673
416500	236522	1038764	294335
678516	214803	358699	591074
516947	300704	386570	351847
477741	192704	896670	282986
307121	242464	482745	244614
443758	824720	349093	292424
504138	324429	451454	350601
548361	238070	555737	319583
618101	243336	718734	419971
285310	443928	1390005	418781
362635	375920	957238	371033
416910	250089	425119	271081
422204	263675	428831	340391
1.79101e+06	245672	356423	598943
1834543	260883	1338446	436870
1519122	315573	721460	561392
1047490	331741	1145063	712211
454915	211671	538505	204909
496817	235606	591438	732208
582238	303434	718056	341582
353057	208756	538347	531761
1108640	406965	242757	324444
559910	543899	484181	403476
1994253	263353	267567	319756
1375068	819754	564006	631890
500771	310106	327537	348942
531918	295905	1974413	856903
1822471	290955	682246	562932
574778	279350	622616	466686
574467	253177	503831	300022
1.38744e+06	293227	2098446	352259
1337293	657437	1311305	334864
1752560	260242	1203771	353157
1440767	289350	1359179	662008
369540	228932	410455	639141
455577	337844	330548	309594
285595	383411	1376575	281520
1306621	382791	284157	302102
1580088	337198	472416	580745
367800	325753	806461	369221
1533458	226566	1442835	822360
271873	242604	1548763	214332
1103159	328203	810148	360632
1171925	300241	394605	285209
1461167	314573	374722	412727
1058938	606830	1442999	532907
590208	399441	1571439	1392509
275552	274582	525385	744360
1089128	505477	1197046	788851
1404112	284740	500415	506637
293939	311583	1569203	1287709
835800	263311	259814	205401
430953	252994	323208	1034778
388271	218271	393168	194197
412416	272977	265735	153375
444154	244963	314282	186919
290921	590293	464072	306034
1004891	368972	267300	1.57983e+06
244281	396366	283707	405927
267277	244493	251890	362675
271745	296089	283246	323186
245023	297435	267020	237014
878543	286287	1141709	186391
1787770	297901	269803	1576890
269936	611937	1038357	248275
198496	345921	317092	637731
247587	301305	303654	887159
416953	729024	188373	258870
820378	339630	312964	627334
481043	239852	260853	710853
556496	225928	216787	276030
689860	304569	374343	206906
855993	317078	210190	198674
251450	433719	270543	323076
485077	315386	186850	779162
446713	302593	277026	161624
411469	452372	345551	311891
325490	478465	336856	179366
555081	566404	237138	192452
484950	580194	234421	631057
482630	318300	216287	352143
930089	341349	272524	178864
1002460	416250	268452	199843
349325	637973	277354	200000
297135	467221	242253	210378
1519781	817646	236169	336599
340303	470100	197923	209594
1006909	271932	207493	652320
271705	794383	213851	336501
1318321	287083	221104	351198
1170067	312481	256454	229958
412745	880994	217796	323162
917872	189478	263070	329810
612683	560101	251148	372231
236694	763938	218865	521537
1213149	583084	262597	665837
213843	313966	210302	500062
855615	282265	279863	687618
292729	273499	247161	1555143
534593	673771	240821	230117
1429461	465021	278744	219140
287793	877672	290324	364755
330584	203567	243515	611201
1301066	197955	298207	441561
210034	496296	282825	175222
1777249	1.01737e+06	279805	166971
901361	388648	275496	1058709
1171211	698917	262835	184926
292328	1044441	279620	181795
284993	382903	216824	157811
231400	449907	216836	206941
723549	944112	302862	144202
464265	407081	231800	615959
230349	406937	198142	449223
402589	224641	232991	387833
587763	758386	263292	208509
459014	1074941	190043	223703
1150506	329387	273634	179747
1497381	572181	248639	170524
625166	660571	261463	233172
490937	655002	230765	150582
996786	1177500	215182	150004
242544	351946	211344	155250
1160179	556071	213031	300115
666062	798879	232003	228967
454990	340479	274794	279482
586494	221259	218044	302701
451549	239405	221509	191174
615716	931115	234057	162616
569568	536589	256206	188605
660377	431119	254838	159469
475783	297136	238610	143323
280653	892196	226793	159912
607069	337212	223097	152938
596351	722642	234766	153257
1307568	586443	248571	365477
241122	977493	260273	248645
523370	568582	277088	340055
1222650	649575	245134	147233
426182	384507	233358	291643
493318	1016835	274668	193848
580776	335498	255256	188357
1247661	465320	307501	294271
699208	327920	314898	161924
1588464	274277	274634	245626
1513197	498427	231871	255846
528495	266901	257942	268048
317121	1390220	282227	126269
1298269	388151	390473	597658
433616	351407	240697	246312
462731	288970	198880	218054
657992	231294	222423	168595
420382	1413088	347701	153202
394585	440818	262906	180650
851237	351667	282038	190758
255493	246050	270930	142833
514611	336188	194541	243913
633996	328126	234984	205312
982073	812625	189293	284812
1633417	484326	235143	236526
254034	640790	305322	253218
1750701	504206	260247	299094
857720	353615	234245	264156
1179436	245905	273087	193428
627974	220912	311655	529065
1120151	346773	300289	154345
544807	268620	238240	244792
822554	365773	274721	136265
439626	321741	250639	214028
259655	343001	288213	559542
1066811	418239	256041	272622
505884	209753	314002	137342
694946	821089	323183	333934
1063452	691302	389493	170764
986037	513756	445200	210408
1665464	958456	503437	247193
433869	226746	298188	161665
362560	468581	328530	167166
262261	668442	318034	139008
248413	544121	461126	179741
533543	234290	334489	168222
1.77837e+06	548692	279884	190781
479654	553483	228602	303970
295354	226875	300979	185303
314588	218121	258877	735636
1599250	509483	264906	138701
1927505	540451	328201	469838
766857	521312	344097	249723
1506990	375657	269443	175158
362082	251222	273426	216649
417823	617893	421901	209069
1565531	244313	271676	187301
392261	631255	325628	383080
359211	729296	308098	500355
1005434	209986	310739	297661
1327796	216004	283482	327895
398323	312980	559623	256837
1059938	374585	255957	178804
861646	246021	324529	1128833
378418	294588	296443	187108
493652	497104	554031	334706
408505	430712	329413	265568
1311637	237320	488433	464041
641147	321124	348703	162368
503236	284084	349922	221568
559521	648628	320812	493331
1250712	249323	310158	664954
808593	228896	320258	383706
696600	257830	545634	374627
538358	376479	1252854	1207566
659225	521379	320222	638510
556187	224911	953032	150151
704695	312411	861567	628285
1.00636e+06	260189	471353	480871
425673	682897	813130	176880
1.81285e+06	383690	1.6982e+06	1070215
743791	353204	815263	235319
771381	258841	384532	172415
445476	233998	439205	194782
1190188	213595	730211	628595
759649	271592	1217818	139802
1094913	278198	911792	182648
479348	261911	275761	182867
981448	236378	224815	219935
489819	252183	274601	331730
596690	241810	370428	947851
1773531	626346	203716	1071289
753529	281158	478476	189270
810132	378339	493205	417168
1127209	380461	384011	266818
483192	246372	233518	220113
1246186	615967	237844	289806
556180	230238	261115	206068
736173	460134	322782	774860
610246	302996	367473	1219513
411559	464472	288546	351018
453923	443852	257681	242781
1390418	267713	442068	682028
523262	246924	194918	366488
748973	845270	327202	210446
1273901	313865	250978	490298
602056	400541	229080	249084
537576	634330	302706	255930
1717465	632125	192530	229629
1155392	555589	256151	229045
1108091	578710	259894	1148888
673113	265135	286261	469947
560841	282678	232794	1031456
1137553	392393	281158	216812
1655217	239815	364411	241342
679660	564918	232551	733743
1144808	594458	258425	194206
1.92231e+06	634375	279409	534185
1918869	377219	259799	1053212
567747	239187	290828	1.78891e+06
1540196	549416	356927	211662
436242	510827	326360	255710
598799	567489	164717	217783
1236157	350362	261493	1116805
396048	253999	382004	872083
1461173	768020	234675	332066
488909	338640	311007	847919
600743	336908	513988	1007545
1406259	389310	254383	247123
359059	500040	571939	214509
1596841	482359	370795	355773
560587	270201	326603	553565
1450652	337977	228010	1054239
841098	277033	371336	198835
750596	308458	553424	310520
1252278	503112	175535	1414040
329900	372200	224113	240197
790895	294709	250105	286932
612862	365628	249017	425618
1831260	291067	227972	1360239
842309	714277	259845	357608
662697	644392	247745	285860
605378	316128	198200	1077048
637947	456250	232423	229617
554562	224812	225558	425124
1153684	267721	272327	294153
652550	654396	286496	501128
586386	253108	249723	397885
945795	462236	246577	1372483
527128	413162	639669	235353
979713	273391	264600	294517
348249	249837	396137	2094148
620920	305741	256521	249699
778232	333788	582708	340368
767193	303158	597405	444190
1.69561e+06	416748	251282	201079
489521	223531	510462	579167
463032	338543	479207	377848
458700	246065	590596	792158
1333732	278714	273153	1324957
1141584	299432	426760	243162
512616	452718	395781	458374
688738	452700	502033	381426
796103	473910	622962	216583
791402	332254	234996	576498
519826	330767	746092	822501
489584	232727	610591	737449
534362	1064916	382839	1091470
669796	975799	542522	1087202
638127	527158	957058	308926
1463758	1005481	614560	266175
493789	279923	296834	264588
1482080	1246057	548011	416312
431204	1076394	293887	481628
418821	271266	407683	320707
410592	1624080	491912	575327
1002927	946170	303797	921599
752878	1563031	342860	513790
340342	262932	363083	241648
367172	554102	942929	300483
575977	1263091	670333	743366
452629	422473	219498	543648
479075	1667413	213590	257439
414059	952765	685593	313091
1180001	288667	369299	797133
463526	680513	322354	1.02095e+06
925863	742802	424699	833076
392421	1446393	696973	240277
1006453	1294163	593993	551580
879443	605775	348849	298198
581572	464832	634389	1190769
792635	309576	299439	288341
1122391	315871	270546	262509
591933	1.00402e+06	263340	279255
505640	269180	469252	300570
395270	1231368	428360	399039
809275	772004	306119	248294
1689560	506103	287006	398222
649753	268012	424815	1362767
540464	1158747	826207	296802
1362662	808993	271435	410062
1690535	965405	650242	405378
1142010	747677	235182	382863
2049228	293469	319867	791838
854516	939201	362690	495039
462085	249357	567263	519463
841079	1184640	870597	390247
2207504	234131	518375	398253
1150706	639006	323024	1538503
2002779	277128	260169	425428
448361	705029	465456	402243
1692129	628347	358284	448975
1246455	1710290	473421	429866
416610	289676	351620	350558
2012520	505694	666413	775945
1825690	610803	323125	310205
1687261	255693	1411426	815606
446865	491815	329934	273045
2174757	450162	305693	757898
621362	988632	319659	760130
307825	340922	828491	445923
2434802	652466	384722	310498
1872740	295858	605079	801625
271172	280076	358288	850552
1897072	307531	284405	845010
377612	646822	308645	405976
1375715	1235892	231812	527488
589425	1360227	959098	334955
761912	1155563	891711	328646
2002753	579526	387936	726823
907941	1424261	393143	291883
531769	832674	895663	846385
396472	276112	287623	314282
600777	397846	217710	838058
731842	659539	489992	369027
2188126	259156	240483	758112
265708	371245	236729	725188
480723	982918	295549	840640
646209	278026	305470	1024291
494573	1163786	482556	353512
409780	904129	381408	453710
390806	370707	396263	575093
2379915	998482	273045	1205015
361110	325978	309601	137362
522984	1.0089e+06	302311	298073
259006	388705	323569	357112
591744	340224	336103	152318
267458	405352	1164821	688240
2127602	965439	394859	344136
426329	1036473	335784	332729
1542017	371569	322523	586623
525492	460202	702030	315554
2365637	868603	313336	802956
1402649	572962	375455	684439
530608	905653	465238	300870
1446104	1418897	286605	619916
1060022	636244	431165	488369
1200445	352543	267001	468836
1357967	456085	361841	383321
280164	441075	273563	688139
327523	1088825	322249	808849
1915642	377246	315890	586209
349603	369705	471068	991147
775585	414918	379435	610439
1692877	482687	446446	820982
1876587	488689	300779	550404
376329	1185993	707625	431256
410806	445523	586528	173196
442932	1103942	745558	987934
372709	758208	926878	257331
1622006	759295	403071	141713
593209	1.00678e+06	891732	216826
576807	615740	389560	1.02702e+06
1.90418e+06	511762	294780	177220
2038021	773923	661248	271005
2240369	969273	484390	390163
2381462	634104	402278	309631
1505657	796042	635417	616513
368888	504707	506315	391326
403195	627583	308011	376661
385264	1253724	258336	173446
495869	645449	447571	217469
525081	529256	312227	177501
384718	525243	499152	204301
373192	575219	681126	169382
366255	582541	336116	844593
712377	790924	493370	278427
1499217	858410	878656	828534
517817	583717	669435	162228
787212	779970	297700	234796
554938	742267	299300	491192
815164	639662	648525	175180
883998	420471	643269	157032
549688	573648	234282	262296
993519	521107	279226	237956
895785	423724	667239	370818
962698	1069565	322848	1345011
1110617	771015	294648	829818
408544	594977	251488	898588
551215	804311	332378	1295186
1.85009e+06	848248	334833	318043
1688618	557444	708600	285117
1733484	627305	701234	666411
824854	817362	640548	394560
1740459	283889	374730	744858
1183927	339490	367842	409504
859258	385506	226255	249041
1768890	460145	366055	476840
707245	500117	432248	438986
1334294	398043	431090	314856
880705	610558	354990	438416
628791	403231	464550	914076
1743897	579647	327739	549002
341511	1621015	639220	507799
513699	550885	880379	1172239
378780	734834	432623	570257
593603	578912	357288	254143
602546	545671	404796	565081
582198	504265	414585	411880
2161236	570560	471904	285658
1798233	948726	556261	244340
1.004e+06	859133	533600	590172
2049287	679973	819659	602898
1031361	404101	988127	984688
1703613	1145521	271332	286731
1951137	562091	472833	282999
1649693	1116170	1275830	791705
782483	450652	199858	486188
891761	398366	435274	760025
577968	498672	355807	331321
1152990	673991	256997	637051
540005	719198	617363	718859
583751	803738	390920	277847
1138405	641638	688569	1244040
442154	849235	1489712	337067
697081	1.6642e+06	971170	513519
1495689	406451	518598	342571
501938	563831	763187	615542
1689161	899403	641670	581896
785713	419887	243402	488422
651113	704106	910837	562651
673374	647954	332721	335882
957593	481220	371091	532043
1637040	1179893	628899	227825
1393610	510050	727943	363380
1646855	1353796	361323	432651
546869	482898	247837	568715
2.09513e+06	998321	472109	315509
1773837	570527	676166	596630
527657	601705	339862	362616
1484635	415197	325536	349709
713002	631030	790858	532399
1695920	1253098	666114	1010751
1860924	416472	949831	319179
1927203	621744	1542470	1013532
1229840	435864	691654	496302
1934781	466470	427728	626490
1167163	619257	405101	260946
936567	417779	372664	773772
1534475	404369	297665	322840
1.01413e+06	947654	282193	611253
580585	241517	339580	583173
570823	885112	864277	340979
1023052	869120	403499	1338195
587953	1453129	580460	972551
587492	1619449	390739	487615
2187715	438844	1303241	499765
2417782	400350	645587	380275
2.01488e+06	705994	296170	1697269
508279	464469	383497	451835
456517	1757898	279421	484083
1304957	970839	444286	308700
1237258	303784	335316	404656
1580659	422952	711594	536961
1187470	307350	360973	501642
641861	724207	622633	518437
593433	736352	305044	418073
1567425	1352403	1357056	1130646
1384955	433328	624923	1103717
933210	357447	984202	777107
1.735e+06	403232	304148	1070445
1312634	203416	440999	720175
607767	329843	257805	770255
1006267	1423439	443231	320877
757640	1610338	313809	686083
561315	999223	322886	1118334
515493	215572	412556	843601
488921	229661	486291	766131
868409	355040	272857	1032857
487147	289334	385764	709111
445639	306572	284108	457946
628701	296145	325647	828963
676453	316673	785097	1.01487e+06
1.71612e+06	681028	268777	813247
1310857	777087	342696	596237
454989	801732	334897	819298
1.01929e+06	1638753	494372	690261
1087516	280425	210517	1252091
729569	566555	326499	811966
1064093	1531029	202080	836511
730438	606753	609739	831074
580217	351613	291567	1010025
931995	493728	238354	1162172
1.794e+06	538464	323472	566749
1098864	399154	285653	315495
2.01833e+06	627344	574734	875743
1537193	433116	260662	396994
820301	636523	306104	535704
721452	567246	421035	305482
794457	464346	323180	324255
1447070	442804	327680	1003883
625319	619064	383463	378754
586553	852706	300958	396630
1107012	342471	268519	691348
1.81334e+06	1877272	317647	1060136
1670696	1.68768e+06	351267	761274
706489	208998	285851	287779
825652	316940	364009	327221
1802362	319615	232832	283248
1721679	277845	482669	278713
488799	343734	350365	750418
460147	1350868	245601	1168554
554090	445673	248341	211273
592309	1375664	889933	318694
1640689	335228	266328	219897
1491739	625781	616093	489639
754683	351296	421066	776465
638058	624791	353377	230668
578575	265483	266979	467760
1768077	277892	429242	1111189
499405	988635	363226	777961
1498582	509458	623014	376070
418965	510795	865325	1280755
634061	317114	496814	1350129
1965258	353109	444609	480192
1985458	601506	221612	927504
1805295	278154	365010	1278073
406287	307766	245088	550437
2243015	358013	315915	1160117
1457440	783318	411668	1541837
609482	371282	746197	685582
1648077	531917	570355	592193
591754	454293	380688	412775
537287	542118	1050740	547980
664771	702808	855342	384616
2626143	554223	466617	369509
2.07748e+06	405481	514996	210437
674801	1708423	261160	286368
708117	936391	764967	686545
1249948	522173	410937	1087764
1144591	984640	284143	519877
613286	915151	310418	734558
1875788	1985249	731273	1091641
609943	1037423	276644	590114
603748	471054	516545	241162
1873402	1277065	371099	337421
1239644	456786	428519	453711
519969	403893	309577	571726
1173281	800580	844534	950099
428168	439966	315279	415846
2.05105e+06	1199857	368104	734116
546209	892268	344762	488426
541897	1290117	460208	460362
585446	513205	608628	594932
808322	794943	285482	715816
771748	347736	388544	446165
716996	978497	490844	667742
702146	797692	790613	863321
1661827	624707	961154	1.38945e+06
1501792	461101	278257	1243710
681357	362397	311890	1128200
692988	517679	402773	775929
1180539	1179180	469905	1001408
1977031	542940	636515	241370
1349405	928722	510587	338965
1143511	478152	374014	1294656
1117775	653527	451949	1299365
1341117	516393	259315	223377
2507779	471934	251489	1163116
2040469	900466	320099	1218665
559255	485336	270977	356080
1043088	1242697	474926	1047955
1362571	1434573	215473	491818
582367	752640	589595	1202091
742311	673765	620386	517211
1891104	381563	266742	531898
504279	250417	334788	655719
329059	443328	449248	1379110
539826	246981	569557	1152338
1509464	249037	325805	437298
560662	438763	276007	268227
1612034	749873	485515	1442297
722239	223595	405953	300571
488000	253641	378588	259814
1246614	336443	323374	370324
661514	411850	269433	1529139
521748	377299	316689	225581
430605	250827	597320	954360
472545	154836	207540	424876
414739	351321	859168	347367
553077	394708	473646	405584
395737	310014	414493	345948
324827	290594	504301	415855
1873544	462848	391668	1149207
359818	234003	316477	388407
668409	205313	325438	292169
451408	390918	351435	313366
284783	464454	249424	1402775
630028	498249	227890	375188
593983	411888	283151	384160
323404	261639	342470	488805
452436	337749	342647	1095688
1716691	235598	240811	342065
328420	276292	326300	1171660
402748	1130770	256784	583527
450464	193368	289211	1258833
484380	268642	257854	853644
447380	278615	272135	352195
460536	216724	249078	403625
499172	915576	292075	905715
686899	213168	357022	475102
698592	1146051	334703	385547
396046	391073	353148	730734
989713	332232	241570	1395616
997341	209876	356894	555245
405568	549049	201195	1157395
1212138	287890	283307	472260
463827	278147	276825	1244560
462048	219132	332507	430048
616665	278191	359975	1374542
480587	227332	300028	864299
638060	550579	272038	1346843
335621	239191	295864	668952
459081	225248	324869	565040
372446	466825	250649	1088427
963236	271441	374739	339632
1458974	350395	341885	396012
411584	489848	366769	385013
419192	288416	245352	648711
840910	279002	293448	656015
400087	337650	356510	347855
529084	380225	308912	1187751
424573	259885	426527	338547
425914	363905	287890	1103978
389513	244918	359298	261872
420889	777904	287238	1164794
1927549	379068	278705	474821
475845	329884	333001	331001
495479	637107	308463	656325
1512436	248743	334451	350040
1549686	466160	258103	1744594
528942	323927	241700	436002
1485613	456901	259413	350741
1269779	302355	366391	328424
1501006	261069	257535	435934
808812	386012	337737	387970
530540	745545	311707	878304
1619508	834673	251138	208266
575697	303470	255166	345555
527875	316542	280287	983022
510444	226730	315769	536572
403163	765773	254981	369934
483173	251086	313291	493520
418818	253664	291326	680304
689490	719679	274109	435337
418200	250669	267310	942973
395249	850772	306322	719670
402620	261579	368438	615756
1036535	659200	240785	655231
1836045	246186	258366	263116
439766	233533	406130	1243401
779091	211044	284928	569964
1623052	299948	241402	1167311
1750866	619073	292453	734490
504412	461013	326999	756393
415813	247055	460711	278665
444130	611025	836754	222629
1141875	813298	1516041	1210345
950805	295196	550264	480939
443865	289303	1208250	524275
579949	914077	1225938	527278
781471	619929	1.78501e+06	1100227
654485	289157	1028836	262351
681841	480778	1433550	630954
820735	213164	709398	599254
691158	428385	1299831	191419
626122	289916	793420	626154
869075	740775	632045	206811
821782	250475	994444	1815014
1462573	635026	592947	153570
1084695	995063	2375251	1108080
545625	517307	563924	998703
1.61747e+06	372684	986645	606319
1504214	288011	924344	306180
511855	970884	658967	189322
1.58194e+06	929045	886811	968891
873918	741894	1164486	945422
616017	317582	1210284	925563
529502	205171	877116	801848
1111088	212028	894527	486451
1070302	619410	1051521	313385
652499	264859	1575166	257756
549723	278054	1221256	396003
740397	269119	521777	662609
1291507	263536	1592180	1573579
396387	343513	1053047	481702
499546	227192	780917	175399
783998	365865	448321	405374
672179	288199	1334567	487771
544348	213668	1106456	1370518
849644	263861	1.77711e+06	1818650
632429	392683	1718160	876481
513579	1073557	1053377	346157
588947	278416	380080	270846
1681528	349470	1763374	254477
733373	221664	1.84851e+06	511599
645454	769564	715403	220999
981111	200182	676949	1943122
842931	332116	657207	376773
843951	536641	444917	727415
694541	294407	2157212	321737
834995	279177	584888	1272211
566109	895760	362066	550340
1036841	833658	928189	502972
405350	1112901	986786	281678
1435135	404681	671728	249731
468458	245534	611592	252160
904138	281942	363159	1226581
1.12788e+06	1022697	862492	906720
947574	1220092	628472	253631
850578	314659	658589	875561
951207	280267	2245285	651545
743886	569382	868932	152599
613867	358908	458286	538236
831687	967287	2113314	924454
1162785	315085	2119518	549946
1.61877e+06	291030	355977	289473
1181869	293772	2099973	411949
469426	726245	526258	152739
397807	275675	848746	612353
728749	330689	550818	1252399
1280983	630003	1107211	597065
320850	485027	1655333	268415
1024679	310577	1600279	610585
1213540	531168	748224	611082
403539	273190	1370641	1630390
757874	258594	844899	352877
642759	226311	676087	308947
622516	249812	1153844	316524
591886	233760	2056380	269261
832214	657790	681018	244559
620432	325563	1506607	1617888
762748	504955	1423379	591034
1643769	377181	1612741	1017543
1201257	230716	1173699	1.55788e+06
1.56894e+06	208028	1234646	290345
558318	226351	969949	432349
831710	284296	1719108	1254692
398842	228456	672078	288152
1479344	386517	1304785	981301
522269	249558	1024066	424948
1120097	300978	319269	320127
645747	211691	511883	344608
667253	325446	360823	270399
1498185	246211	421764	313592
1091447	478534	465390	895241
345212	942200	1500457	613445
530347	247542	1008252	586503
407530	336690	1214403	940316
725489	285158	935102	531266
412842	232399	936751	633631
452815	899509	959871	348904
744942	285558	993567	1477789
746692	834316	876720	366430
828939	496636	291912	879670
1583368	242492	657821	523456
371497	261028	538345	909804
380099	214343	505998	562301
543409	267210	322025	670310
805528	227147	2.0363e+06	659488
1007384	245574	1620719	545822
1299598	421548	1.99957e+06	334249
1551200	207899	941077	547267
781310	404509	2293449	682665
933742	224986	472075	495592
901866	239391	1131239	329370
445610	244306	826879	716824
2350031	539131	1535203	1317727
1277419	315967	1652168	610937
1901931	250611	1013490	600047
2046451	329101	726683	687990
1589496	221751	574711	807310
635350	248696	583823	598088
751770	305369	477969	402915
699744	211581	369844	913149
528402	284210	976726	436142
458721	197564	427147	699480
537151	241456	908618	421119
442715	230220	309947	571002
470648	200013	908538	349976
548877	212449	485890	1079770
408825	214976	910601	496784
1849708	217755	2197710	343403
378964	589749	369682	1.71746e+06
458299	433330	273272	1158749
977804	512293	383527	939438
1074194	267470	477851	228093
1646917	229961	1186893	447528
976653	250845	2179226	445473
691243	434525	2162464	684464
708862	200467	330634	867482
462552	612723	2222942	325592
636525	428276	346076	611477
826504	222073	356328	413322
473140	211443	306711	1168892
745144	237443	2403561	323872
573695	319572	1953678	1115490
689585	211138	1762153	720465
871680	224550	377836	745930
649412	447526	1458458	750166
1407484	269779	623873	1046727
646156	245551	1754481	917551
663122	517698	709769	861756
419254	324506	315420	431245
557087	401570	1.85771e+06	684339
580428	257043	381196	909802
2336188	284130	1848830	731210
2179986	509148	1769122	899999
536108	384186	1.67027e+06	290355
573013	435205	1360095	440511
1519193	165980	1863240	310749
407272	421859	1266471	628527
1371843	242822	1201162	470328
647523	163232	406747	358942
751494	571412	513429	279756
727784	213901	1944053	285697
547918	459262	832008	541643
574060	408539	441221	644681
436768	283560	457654	602899
739972	223288	637629	844748
591814	624489	1219684	294387
1498140	233559	600205	397207
499045	601046	875535	251380
710326	208331	493322	261025
1275088	216321	533272	269282
508729	193521	694627	869115
676089	242011	1450140	286928
887185	218271	1444982	623891
354403	184506	648306	378964
360878	798271	923526	242383
581829	221548	698656	649449
1790792	1120496	1303143	660838
1849505	481148	501570	954477
337896	438363	1342280	808687
1664547	754397	927955	336205
268899	310720	630068	856214
440417	259368	1434831	808527
1378294	296025	599262	639473
659595	466005	1255096	451835
288789	279991	672637	398773
542456	286175	549499	381655
1796102	209988	565731	328593
286427	836615	575416	375304
585904	236715	1571594	849527
265638	248519	806468	920216
630019	362151	399780	1009665
1511723	467445	1339065	648225
225298	280613	420454	373382
241344	296131	1723403	383902
371052	194854	2102669	858063
1357870	199598	431834	378315
215939	246805	494415	779714
613913	225692	500992	727962
237810	253407	529759	729726
1296700	184319	594867	472024
506147	430470	1974070	734974
806762	276609	379536	901127
584214	638464	472561	485103
501141	244894	1.72167e+06	527323
657874	307929	664621	510024
454260	421636	352729	985221
302547	399304	2.09094e+06	308946
288067	246203	1662813	572286
256640	462426	552876	202096
838793	553240	2521653	294320
1228573	464153	2450149	387058
1404888	252917	495223	638730
1542097	250171	342282	405205
293079	372140	947561	318274
227718	249463	1560684	350472
594641	240448	852538	434066
1505423	340427	486001	403295
1510834	320948	2264846	476333
267039	335981	1797218	1025026
345469	428452	520368	490257
363007	295045	643086	650532
369248	268461	436818	823298
823962	260610	2253163	493613
707520	236640	1572149	320082
529261	253278	508565	587469
580668	313479	659428	925566
363236	378690	485451	559631
596310	272044	723320	535985
409732	239593	1598414	310727
334554	282743	761956	643754
2419107	323951	1057068	846926
1759641	251054	2285908	700572
837676	328650	428912	384033
1391581	217693	2147628	546521
322794	299801	516246	774136
2184055	246566	2278167	469741
1239309	244634	534000	708637
430572	196374	1001206	670165
389029	319163	1593779	817503
253171	201065	1441140	420369
721253	243890	732853	379258
422217	342643	480898	508046
1212202	304734	1.97812e+06	224894
335208	282377	981065	313852
514939	284548	408404	1393995
1406193	271044	389208	352632
732549	287579	747101	1420762
658079	192797	604813	517416
435539	226007	1304692	511439
306075	244170	473355	372788
647002	238385	1200766	393832
1389338	214366	2232045	383405
283201	231925	869422	488348
1590611	234884	1629581	378183
375810	474904	464348	299567
712089	206460	1431222	301367
1704467	445780	641294	384430
1988987	544406	2.09458e+06	380601
745152	238139	2201181	292509
781510	453753	503672	888831
1097082	257106	616417	288367
347640	474293	514819	387949
328390	622566	570197	270251
239138	251881	549902	655567
374260	654361	2251862	391969
791098	262360	768062	619755
1916129	593041	1244141	1072942
358276	331173	1334468	520750
445325	229451	1645383	275224
393768	204305	1174813	404671
971040	402261	1724156	474077
283667	237997	2062624	379488
314809	238424	2247052	333367
290878	368773	825747	251055
1804117	557955	401769	299088
332078	456693	658159	846439
1098211	631176	401984	283196
1503315	626549	1.99345e+06	263776
393097	284233	396858	402458
415484	272298	1548243	293584
343517	220487	568717	261149
1494820	521334	2286490	414106
372328	531079	1216922	406715
702763	168043	1.78753e+06	266301
531846	578210	494123	329160
354935	279637	1116383	331744
1.79875e+06	380503	483573	370199
410590	290411	813729	287260
563461	201504	1097815	326980
282468	211147	1007835	260234
513110	216333	1232684	216116
249442	201633	1481077	262097
1011968	189766	1378225	597140
216761	476099	964446	539514
273988	345426	685320	308160
247539	282586	1455277	963308
279513	199799	617125	241912
832198	474790	744784	1041018
998117	207502	1.4181e+06	945430
927458	230996	349330	371293
334147	277073	785699	280093
1000328	304681	1138148	1.41597e+06
319895	218300	1138257	736906
372662	494237	1347937	215015
896271	251912	1718103	1606272
227583	278654	1428676	590940
268846	187128	1561907	319523
802272	317138	1062600	559275
334722	189006	850347	224233
194438	223640	466918	734187
935758	554090	1672309	541077
772805	588583	1683781	420693
778796	241765	1032278	655370
251065	247691	1631074	191319
749404	374353	566637	579249
253444	200628	1.03531e+06	1117154
480597	897327	669742	357895
317852	189047	699589	578785
414685	306123	1.5785e+06	306111
362573	235983	633051	284225
283213	179755	1468359	687473
186855	545642	1226186	547885
372906	162774	2094451	211258
346340	156843	887401	604517
361731	606349	1605675	403253
699368	216455	1088211	313132
464584	543321	750805	238160
265384	835556	1118280	246373
292088	210605	1950174	731604
447728	502847	945423	214889
523033	479114	650976	437859
503626	336193	578912	461128
447049	325308	881196	315401
246280	306102	391859	426363
799338	504789	597259	243526
259598	317664	1267425	366815
302373	244449	733712	253889
440849	217576	599630	207790
367053	315836	802952	213418
456703	196064	1384939	196444
223386	353106	1.55142e+06	233168
748125	245831	315235	221557
419101	639523	335731	628704
494320	203507	1026836	219515
911966	214567	1581445	276364
404117	383441	1826411	395722
467719	204734	552175	420779
419282	400778	1851621	247726
475483	445716	1236412	755700
322112	295688	1010528	279303
225422	348467	1151674	522718
1378704	381640	511504	184091
803973	430811	900504	178762
261376	375701	602517	152092
196409	296501	1294003	232103
221849	391809	1316935	166059
255170	311639	1143633	239123
285413	246217	939340	1141152
272662	270304	1092751	187792
250093	398281	723643	515994
367153	330472	2108568	973609
325592	318231	708283	984032
252037	477532	1.71493e+06	779322
865925	613356	1264900	269396
314957	248364	1310436	295012
911503	396674	1092268	875597
839339	268734	642100	1467061
250148	308588	657063	276781
650122	258153	917238	294048
331434	280685	333036	310357
701142	208333	1.53524e+06	265646
1152373	588593	2.05485e+06	1726047
273248	267670	1410706	354064
320668	244375	1601701	765645
629912	198442	501191	1382477
327333	214413	1407924	337465
669962	298338	1555004	538848
267536	224588	548774	1442694
268642	227602	745697	317326
972882	317939	1983263	225697
495583	219430	766500	235513
273047	268011	409667	659597
420305	245957	1.04113e+06	682040
281261	304780	1279359	661779
332019	234617	1119343	298517
204035	457502	652178	1426609
398690	250111	1231114	1622749
747815	323605	1.70791e+06	242738
643552	337452	703029	570656
358277	289682	1722543	378597
725650	264709	1.87997e+06	892773
251184	543951	454998	402837
328412	235006	464743	309864
565229	276254	854524	309024
275427	377684	1.81316e+06	240089
649448	225383	866295	602173
403301	671212	1557227	243992
339083	460222	2303381	339341
516518	242155	864753	803783
323364	186465	834713	429227
252127	179160	774034	253336
380089	251036	412010	392221
286890	918944	2263882	286366
499411	661355	561686	251354
921110	625654	433218	904045
395606	303046	372882	394714
645870	169177	1803751	1.25399e+06
435412	312845	593834	267620
264906	267138	705996	754122
439063	304366	408318	206894
457969	395837	358684	1180478
790875	428245	647952	1027559
243803	450400	613346	1017008
635455	314575	1720054	1.04121e+06
376552	380580	368273	224396
214369	277252	507254	260742
247750	205332	1.89619e+06	904525
387461	295314	326339	476320
322177	279754	1147017	951425
221409	497790	1659913	965249
260724	546210	574376	209702
317135	239347	364205	329404
338760	265499	371939	702267
203884	398713	638732	382317
596143	362829	371152	469440
322646	225678	381890	569357
617009	241424	622115	1090537
340923	191750	852452	560017
287037	206452	870490	889641
429880	289988	441607	1538619
229437	189845	1.75544e+06	1130116
832626	261136	342679	1161510
230104	210812	758003	933682
449016	204206	1316290	1245119
375376	496132	662888	498184
381945	189642	451074	347142
534297	183476	891228	231721
500239	249118	735066	459684
321020	228021	1184249	937459
1142170	190143	477457	237662
279891	457944	450436	678233
934878	216708	443875	616628
1718597	217276	1069507	708267
665676	399543	1617424	477321
507156	441258	1009368	1347109
249078	250561	358132	1100820
1578273	197891	1.81192e+06	641654
408343	177684	1738751	892431
839978	207502	1.55159e+06	1231194
[truncated: 1,752 more rows]

## Sheet: Fig. 2c
Hela No IR				Hela IR
µm	EU	BrdU		µm	EU	BrdU
0	2527.64	575.727		0	6061.55	11203
0.0692237	2835.09	448.182		0.0692237	7443.36	10478.4
0.138447	3389.36	204.545		0.138447	4673.73	13363
0.207671	2508.18	752.818		0.207671	5146.18	14523.5
0.276895	2476	586.636		0.276895	4605.36	11539.1
0.346118	2471.36	1432.91		0.346118	3653.64	7881.09
0.415342	2745.09	538.818		0.415342	4184.64	5082.09
0.484566	3296	740.818		0.484566	3934.91	3198.36
0.553789	3133.45	598.545		0.553789	3557.73	2213.18
0.623013	3133.45	598.545		0.623013	4443.27	4098.27
0.692237	3201.09	652.727		0.692237	4121.82	5319.09
0.761461	2561.45	665.818		0.761461	5008.36	4147.91
0.830684	2618.55	2171.09		0.830684	4085.55	5525.55
0.899908	3465	1429.18		0.899908	3504.82	8415.91
0.969132	2870.45	2463.45		0.969132	3248.09	5776.36
1.03836	2935.91	3445.27		1.03836	3472.36	2611.91
1.10758	3993.64	2068		1.10758	4238	1483.27
1.1768	2828.36	4680.73		1.1768	3634	786.182
1.24603	3004.82	4411.18		1.24603	3846.36	656.182
1.31525	3102.73	3979		1.31525	4436.64	511.364
1.38447	3149.09	4275.73		1.38447	3456.27	27
1.4537	2766.09	3431.73		1.4537	3503.82	0
1.52292	2988.36	4371.45		1.52292	3404.55	14.9091
1.59214	2888.27	2722.09		1.59214	3925.09	176.636
1.66137	2665.45	2306.09		1.66137	4222.18	142.455
1.73059	2665.45	2306.09		1.73059	5568.55	184.636
1.79982	3909.64	1703.73		1.79982	6111.82	0
1.86904	2891.91	962.273		1.86904	6488.09	0
1.93826	2954.64	564.818		1.93826	5614.64	229.182
2.00749	3640.73	575.182		2.00749	4688.73	235.091
2.07671	3481.18	1378.36		2.07671	5101.18	9.09091
2.14593	2587.09	146.909		2.14593	4353.64	194.545
2.21516	2703.82	94.1818		2.21516	4015	848.182
2.28438	3298.09	622.909		2.28438	5202.45	1156.45
2.35361	2681.64	1236.45		2.35361	4184.91	2228.82
2.42283	2910.82	639.364		2.42283	4267.09	3809.64
2.49205	3199.27	1023.18		2.49205	4933.09	5361.55
2.56128	3202.27	813.455		2.56128	5445.27	8473
2.6305	2935.82	886.182		2.6305	4760.91	8303.09
2.69972	3198.91	851.182		2.69972	4250.27	7814.09
2.76895	2747.36	618.636		2.76895	4017.64	6021
2.83817	3319.27	860		2.83817	3429.91	4519.45
2.90739	3319.27	860		2.90739	4262.45	4938.64
2.97662	2849.27	819.364		2.97662	4472.27	5862.91
3.04584	2812.45	371		3.04584	4070.09	8194.55
3.11507	2797.64	1429		3.11507	4545	10836.9
3.18429	2529.55	650.091		3.18429	5675.27	13794.4
3.25351	3248.45	1402.73		3.25351	5200.91	12048.7
3.32274	4136.91	901		3.32274	7668.55	14691.5
3.39196	3394.09	1497.55		3.39196	10410.7	13552.5
3.46118	3246.64	1634.45		3.46118	9813.36	12737.6
3.53041	2907.36	1740.91		3.53041	8046.64	9765.91
3.59963	2944.36	1063.73		3.59963	7140.09	7254.18
3.66886	2944.36	1063.73		3.66886	4538.82	6491.55
3.73808	3263.36	644.727		3.73808	4121.45	4783.45
3.8073	3287.64	171.727		3.8073	3248.55	4097.82
3.87653	3093.82	0.0909091		3.87653	3716.64	2045.45
3.94575	2543	504.364		3.94575	3531.82	1349.73
4.01497	2543	504.364		4.01497	5200.36	1196.82
4.0842	2518	81.5455		4.0842	5833.18	124.727
4.15342	2732.91	406.545		4.15342	4964.45	252.455
4.22264	2884.09	337.909		4.22264	5999.64	365.727
4.29187	3207.18	1185.36		4.29187	4420.64	134.818
4.36109	3981.82	1276.91		4.36109	5377	3.90909
4.43032	3485	1098.18		4.43032	6987.64	176
4.49954	2732.82	2235.91		4.49954	5616.09	139
4.56876	3139	1357.91		4.56876	5616.09	139
4.63799	3834.09	1158.82		4.63799	6697.45	62.0909
4.70721	3646.64	1743.82		4.70721	4579.27	264.364
4.77643	3367.18	2562.36		4.77643	4598	146.182
4.84566	2695.73	1549.73		4.84566	4583.55	144.727
4.91488	3453.27	4081.45		4.91488	3581.18	266
4.98411	3907.09	4550.09		4.98411	4945.64	448.727
5.05333	4691.45	5414.64		5.05333	5161.64	279.636
5.12255	4386	6458.09		5.12255	4497.82	274.545
5.19178	4386	6458.09		5.19178	4924.09	1131.18
5.261	3234.09	5017.82		5.261	4129.73	1882.36
5.33022	2659.73	3882.91		5.33022	3517.73	1849.91
5.39945	4048.64	1251.36		5.39945	4673.45	3858.18
5.46867	3115.55	1317.27		5.46867	3876.73	4984.45
5.53789	2882.91	710		5.53789	5775	4257.55
5.60712	2961.64	545.636		5.60712	5654.73	5002.36
5.67634	3767.18	744.909		5.67634	4446.73	3671.09
5.74557	3520.45	1032.55		5.74557	4837.73	2482.45
5.81479	3449.91	834		5.81479	4532.36	1967.64
5.88401	4060.73	1522.27		5.88401	3518.36	1602.45
5.95324	4060.73	1522.27		5.95324	3122.18	1667
6.02246	3375.82	2443		6.02246	3156.45	587.727
6.09168	4071.27	5744.18		6.09168	3142.91	513.364
6.16091	4777.73	5428.64		6.16091	4215.82	296.727
6.23013	4274.45	7838.09		6.23013	4107.45	803.909
6.29936	4274.45	7838.09		6.29936	2699	1062.45
6.36858	2640.73	6246		6.36858	4304.64	3247.36
6.4378	4856.27	7285.45		6.4378	4503.09	2084.09
6.50703	5080.27	7652.36		6.50703	4956.09	3210.27
6.57625	3265.82	6654.09		6.57625	5687.45	5563.09
6.64547	4988.45	7097.82		6.64547	5311.27	8622.18
6.7147	4925.27	6901.27		6.7147	4979.91	10388.5
6.78392	4958.73	7555.91		6.78392	6686.36	11444.9
6.85314	3721.91	3915.73		6.85314	6414.82	14206.5
6.92237	4561.18	2932.09		6.92237	6578.09	12380.4
6.99159	3855.82	2047.45		6.99159	5050.55	10851.3
7.06082	3832.45	1571.82		7.06082	5835.18	5893.27
7.13004	3531.45	494.818		7.13004	4014.64	3476.91
7.19926	4499.55	814.818		7.19926	3774.73	2733.91
7.26849	3725.36	1466.73		7.26849	3581.73	1847
7.33771	3139.82	971.727		7.33771	2614.27	483.273
7.40693	3222.18	2021.27		7.40693	3350.18	362.545
7.47616	3222.18	2021.27		7.47616	3453.36	308.909
7.54538	3464.64	1701.09		7.54538	4644.09	315.818
7.61461	4251.36	2087.91		7.61461	4644.09	315.818
7.68383	3256.82	1484.45		7.68383	4895	75.6364
7.75305	4376.09	1220		7.75305	4557.82	941.727
7.82228	4036.91	875.727		7.82228	4005.09	871.091
7.8915	3514.82	535.545		7.8915	5937.64	558.636
7.96072	3674.36	768.273		7.96072	4520.55	1449.27
8.02995	2650.09	1303.27		8.02995	4491.18	3821.09
8.09917	3127.82	2900.18		8.09917	4934.18	3827.27
8.16839	2950.27	4579.36		8.16839	5296.09	5136.73
8.23762	2950.27	4579.36		8.23762	3318.91	4919
8.30684	4914.91	6236.73		8.30684	4460.73	4492.36
8.37607	3273.64	6273.36		8.37607	4491.27	4105.91
8.44529	3543.91	5238.09		8.44529	3924.45	3123.09
8.51451	5262.18	3651.18		8.51451	3870.36	1596.73
8.58374	5262.18	3651.18		8.58374	5364.82	2505.27
8.65296	3277.82	3136.45		8.65296	5110.36	3746.09
8.72218	3403.73	2092.45		8.72218	5063.64	5474.09
8.79141	3305	1218.09		8.79141	5913.82	5421.91
8.86063	4530.45	726.727		8.86063	6820.73	4875
8.92986	4726.18	323.455		8.92986	7535.82	5081.82
8.99908	3531.27	700.818		8.99908	6929.45	7148.18
9.0683	4760.82	1090.82		9.0683	4997.91	7331.73
9.13753	4197.91	1499.45		9.13753	4130.27	7217.09
9.20675	3722	1911.27		9.20675	4577.91	6551.09
9.27597	3490.91	1524.82		9.27597	5512.73	5008.64
9.3452	3492.55	2268.55		9.3452	6697.73	3589.36
9.41442	4523.09	2329.64		9.41442	6998.18	1750.45
9.48364	2771.36	2232		9.48364	5875.36	1936.55
9.55287	3287.45	1729.36		9.55287	6541.64	1977.55
9.62209	2516	1417.73		9.62209	4848.64	1862.55
9.69132	3381	1725.91		9.69132	3940.09	1687.55
9.76054	3381	1725.91		9.76054	3760.45	222.727
9.82976	3812.18	1386.45		9.82976	3499	1113.45
9.89899	3110.45	1652.09		9.89899	3885.64	2037.91
9.96821	3901.09	1694.36		9.96821	5312.27	3693.73
10.0374	3340.82	1829		10.0374	5428	6153.27
10.1067	3866.64	3070.91		10.1067	4772.73	6774.91
10.1759	4491.91	3569.27		10.1759	5894.73	7883.36
10.2451	3832	2518.73		10.2451	6457.27	8628.55
10.3143	3900.45	3986.18		10.3143	5869.73	9200.82
10.3836	4027.36	3923.91		10.3836	4928.09	9706.45
10.4528	3193.18	3194.18		10.4528	4029.45	7894.55
10.522	3193.18	3194.18		10.522	4715.64	6802.18
10.5912	3490.27	2338.82		10.5912	4653.36	7224
10.6604	3944.09	2177.91		10.6604	5505.09	7788.55
10.7297	2872.27	2619.91		10.7297	5150.27	5934.45
10.7989	3219.91	2207.82		10.7989	6786.55	5832.64
				10.8681	4704.18	5079.82
				10.9373	7170.55	3238.73
				11.0066	4800.64	3448.55
				11.0758	4347.27	1843.73
				11.145	4637.73	2026.27
				11.2142	4814.82	1047.73
				11.2835	3527.91	2119.91
				11.3527	4245.45	290.182
				11.4219	3087.64	325.364
				11.4911	3774	297
				11.5604	2831.64	51.3636
				11.6296	2447.91	0
				11.6988	3597.82	39.2727
				11.768	4193	0
				11.8373	3879.64	14.0909
				11.9065	4103.73	118.364
				11.9757	3572	233
				12.0449	4615.09	42.1818
				12.1141	3678.73	359.818
				12.1834	4097.36	32.6364
				12.2526	3501.36	268.727
				12.3218	4114.45	697.818
				12.391	3988.09	954.182
				12.4603	4011.45	1173.45
				12.5295	4587.73	2292.73
				12.5987	5040.45	3880.55
				12.6679	5567.45	6318.18
				12.7372	6369.64	8775.91
				12.8064	5945.09	7898.73
				12.8756	4207.82	6774.45
				12.9448	5109.55	4083.18
				13.0141	4915.18	2933.55
				13.0833	3718.18	2391.36
				13.1525	4486	703.455
				13.2217	5865.91	1231.18
				13.2909	5494	2938.64
				13.3602	5005.36	2208.45
				13.4294	4994.82	1644.18
				13.4986	5574.82	1508.73
				13.5678	4063.36	337.727
				13.6371	4063.36	337.727
				13.7063	4755.36	517.909
				13.7755	4901.73	132.636
				13.8447	3594.64	38.0909
				13.914	2457.64	253.909
				13.9832	3010.73	165.545
				14.0524	2655.82	119.909
				14.1216	4407.82	111.636
				14.1909	5248.64	159.818
				14.2601	4348.18	123.909

## Sheet: Fig2d
Hela Ctrl	Hela IR	H-RNH1 Ctrl	H-RNH1 IR
	6.0274	8.91089	1.04712		Ordinary one-way ANOVA
0.1	14.9644	6.43045	2.08333		Table Analyzed	Identify outliers of EU-BrdU collocalization staining pixeles:Cleaned data
3.65854	11.2908	17.8462	4.63483		Data sets analyzed	A-D
5.04202	12.7622	8.91089	1.18343
0	19.0972	0.687285	7.37397		ANOVA summary
3.4965	16.1538	1.6129	3.67568		F	17.5
0	15.1186	4.88798	4.29448		P value	<0,0001
12.4464	11.9028	2.89017	7.14286		P value summary	****
0.826446	7.24852	16.0209	0.911854		Significant diff. among means (P < 0.05)?	Yes
0	0.897436	6.76796	4.21941		R squared	0.2267
16.6667	6.22754	1.05727	5.77617
0.37594	19.063	0.637567	15.6561		Brown-Forsythe test
1.5625	8.02292	0.775194	1.9697		F (DFn, DFd)	8,115 (3, 179)
12.61	10.6419	0.277778	0.574713		P value	<0,0001
2.69886	25.8867	0.430108	0.47619		P value summary	****
2.01511	10.9976	0.651466	0.41841		Are SDs significantly different (P < 0.05)?	Yes
2.80374	15.5128	0.802717	6.39535
1.36986	13.3987	0.712042	3.26895		Bartlett's test
0.662252	29.7872	1.28476	2.44975		Bartlett's statistic (corrected)	39.91
1.53061	16.0991	3.92857	1.22449		P value	<0,0001
2.01005	16.7832	13.3791	2.22222		P value summary	****
1.14286	18.3099	5.32544	2.00927		Are SDs significantly different (P < 0.05)?	Yes
1.82815	3.50877	28.6418	0.451467
0.740741	17.2996	42.3533	0.821468		ANOVA table	SS	DF	MS	F (DFn, DFd)	P value
1.25	17.2093		3.73444		Treatment (between columns)	1036	3	345.4	F (3, 179) = 17,50	P<0,0001
0.647249	9.85277		3.50769		Residual (within columns)	3534	179	19.74
1.39373	6.14407		3.91978		Total	4570	182
1.73092	1.64331		2.53968
5.86319	2.41935		0.255102		Data summary
2.49017	1.15875		0.121803		Number of treatments (columns)	4
0	6.49966		0.251256		Number of values (total)	183
4.22961	8.46457		0.153374
1.8018	7.49263		0.439078
0.854701	6.71892		0		Number of families	1
3.21489	2.84		0.210305		Number of comparisons per family	6
8.27169	12.1941		0.568828		Alpha	0.05
6.17978	5.08475		2.38095
1.82186	5.11696		2.54237		Tukey's multiple comparisons test	Mean Diff,	95,00% CI of diff,	Below threshold?	Summary	Adjusted P Value
2.44898	3.14342		1.92982		Hela Ctrl vs. Hela IR	-4.145	-6,241 to -2,050	Yes	****	<0,0001	A-B
1.19403	8.49421		1.75659		Hela Ctrl vs. H-RNH1 Ctrl	0.1352	-2,793 to 3,063	No	ns	0.9994	A-C
4.57143	0.529101		9.36948		Hela Ctrl vs. H-RNH1 IR	1.867	-0,4760 to 4,210	No	ns	0.1682	A-D
5.47019	4.18182		6.86957		Hela IR vs. H-RNH1 Ctrl	4.281	1,371 to 7,190	Yes	**	0.0011	B-C
8.96675	6.85921		1.84412		Hela IR vs. H-RNH1 IR	6.012	3,693 to 8,332	Yes	****	<0,0001	B-D
5.84851	1.87835				H-RNH1 Ctrl vs. H-RNH1 IR	1.732	-1,360 to 4,824	No	ns	0.4686	C-D
8.51782	2.5729
2.6616	4.96311				Test details	Mean 1	Mean 2	Mean Diff,	SE of diff,	n1	n2	q	DF
21.5768	2.26868				Hela Ctrl vs. Hela IR	4.249	8.394	-4.145	0.8081	59	62	7.254	179
8.73016	1.51372				Hela Ctrl vs. H-RNH1 Ctrl	4.249	4.113	0.1352	1.129	59	21	0.1693	179
10.5769	3.45557				Hela Ctrl vs. H-RNH1 IR	4.249	2.382	1.867	0.9034	59	41	2.922	179
8.33333	8.67209				Hela IR vs. H-RNH1 Ctrl	8.394	4.113	4.281	1.122	62	21	5.396	179
5.51839	7.30594				Hela IR vs. H-RNH1 IR	8.394	2.382	6.012	0.8944	62	41	9.506	179
8.05369	3.40788				H-RNH1 Ctrl vs. H-RNH1 IR	4.113	2.382	1.732	1.192	21	41	2.054	179
11.6279	7.95314
18.5602	2.43506
0.291545	3.96476
12.7708	2.54237
6.58537	11.6798
1.15274	5.62016
1.0395	10.3926
11.9932	3.91327
4.40771	6.97279
11.7647	2.02399
11.4719	13.6269
15.173
23.6921

## Sheet: Fig. 3b
Hela No IR				Hela IR				Hela-RNAseH1 No IR				Hela-RNAseH1 IR
µm	S9.6	BrdU		µm	S9.6	BrdU		µm	S9.6	BrdU		µm	S9.6	BrdU
0	2820.74	575.105		0	5797.57	15081.4		0	3394.33	320.933		0	5139.92	13602.8
0.0692237	4462.68	1171.79		0.0692237	7717.61	18486.2		0.0692237	2791.6	160.733		0.0692237	11450.4	13767.9
0.138447	2949.95	469.211		0.138447	6632.91	21142.7		0.138447	2377.67	360.8		0.138447	11450.4	13767.9
0.207671	2940.42	955.789		0.207671	7893.65	25521		0.207671	2206.07	808.333		0.207671	11381	18477
0.276895	3131.84	381.632		0.276895	5699.17	26003.7		0.276895	2206.07	808.333		0.276895	12681.2	17691.8
0.346118	3717.53	1294.16		0.346118	6594.22	25676		0.346118	2188.73	632.4		0.346118	9616.08	20753.9
0.415342	3364.37	1116.16		0.415342	7340.65	26931.1		0.415342	3627.4	753.867		0.415342	9452.69	14833
0.484566	3663.47	1987.95		0.484566	8967.3	25690.4		0.484566	3531.07	3132.93		0.484566	4134.15	9979.85
0.553789	2430.58	1431		0.553789	6811.96	29664		0.553789	4373.53	6917.33		0.553789	2471	2040.38
0.623013	2951.05	2122.89		0.623013	5664.65	27833.2		0.623013	5557.07	14211.4		0.623013	2471	2040.38
0.692237	2672.11	2920.58		0.692237	5282.35	28297.2		0.692237	5557.07	14211.4		0.692237	2615.85	1107.46
0.761461	2830.47	3424.32		0.761461	6683.65	28018		0.761461	5061.27	12801.5		0.761461	2964.85	747
0.830684	2368.26	4442		0.830684	6478.39	28511.1		0.830684	3520.47	11182.7		0.830684	2177.15	1199.69
0.899908	3242.05	3600.79		0.899908	7809.22	27949.9		0.899908	2192.13	6716.13		0.899908	2342.23	993.231
0.969132	3210.16	4574.47		0.969132	10215.9	26787.3		0.969132	3279.67	4730.33		0.969132	3188.92	4257.92
1.03836	3202.16	4634.42		1.03836	12049.2	29880.1		1.03836	2611.93	5603.13		1.03836	2787.69	7237.77
1.10758	3039.63	5307.68		1.10758	13401.6	28289.3		1.10758	2860.8	3757.6		1.10758	2846.23	6678.69
1.1768	3003.79	5437		1.1768	10812.1	27260		1.1768	3071.67	3159.4		1.1768	4808.92	14635.8
1.24603	3484.42	4741.68		1.24603	8997.43	26148.1		1.24603	2982.4	843.2		1.24603	4949.31	20747
1.31525	2528.89	5914.21		1.31525	5874.35	20650.9		1.31525	2855.47	1531.47		1.31525	5680.38	22913.2
1.38447	3730.89	4657.58		1.38447	2657.87	15268.3		1.38447	2543.13	470.267		1.38447	5217.46	22476.6
1.4537	4319.63	5025.21		1.4537	3216.52	11987.2		1.4537	2652.33	73.6		1.4537	6143.23	20948.2
1.52292	3346.53	5441		1.52292	4396.13	11798.7		1.52292	2652.33	73.6		1.52292	5506.54	22444.9
1.59214	3118.21	4120.63		1.59214	4989.39	13094.7		1.59214	2184.93	222.267		1.59214	3691.08	13586.9
1.66137	4582.42	4597.11		1.66137	4327.52	13623.9		1.66137	2890.33	305.533		1.66137	2589.23	6862.38
1.73059	4582.42	4597.11		1.73059	3601.83	14483.8		1.73059	4095.47	69.5333		1.73059	2483.77	5348.08
1.79982	2701.47	3094.63		1.79982	8221.04	16955.2		1.79982	4349.67	44.4667		1.79982	4078.54	4231
1.86904	2418.68	3206.68		1.86904	6615.87	17101.5		1.86904	2696.33	89.2667		1.86904	2417.69	5701.08
1.93826	2304.95	2635.58		1.93826	4491.04	18848.8		1.93826	2696.33	89.2667		1.93826	3538.54	11305.9
2.00749	2652.68	1604.58		2.00749	4502.52	17201.8		2.00749	2828	77.7333		2.00749	6996.38	15167.6
2.07671	2733.21	2492.95		2.07671	4253.65	18678.2		2.07671	2764.73	108.4		2.07671	5909.15	15859.8
2.14593	2905.63	3425.84		2.14593	3937.22	18496.8		2.14593	2335.47	965.667		2.14593	9910.77	19947.3
2.21516	2958.16	4209.11		2.21516	5446.43	23883.5		2.21516	2414.73	826.2		2.21516	6368.85	25550.2
2.28438	2797.89	3999.26		2.28438	6908.09	25003.6		2.28438	2188.93	1206.47		2.28438	5015.08	23575.1
2.35361	2534	4671.47		2.35361	9220.13	27638.9		2.35361	2667.93	2112.93		2.35361	5739.69	18835.8
2.42283	2754.16	3978.84		2.42283	12754.5	28253		2.42283	3979.4	2046.4		2.42283	6299.46	18996
2.49205	3727.84	6048.47		2.49205	11382.1	30475.3		2.49205	3339.67	7038.67		2.49205	3818.08	18860.6
2.56128	3599.32	5537.42		2.56128	11382.1	30475.3		2.56128	3373.67	9361.07		2.56128	5711.15	16643.4
2.6305	3947.16	5943.21		2.6305	7654.57	30553.6		2.6305	4584.6	12155.9		2.6305	6407.38	16750.2
2.69972	3077.42	3193.16		2.69972	8885.65	31122.6		2.69972	3896.2	10916.5		2.69972	4647.54	15378.9
2.76895	2583.42	3136.74		2.76895	7971.52	32087.9		2.76895	3617.8	9290.27		2.76895	11966.5	5583.23
2.83817	3680.42	2548.21		2.83817	11408.2	33569.6		2.83817	3094.8	4642.13		2.83817	2721.23	5867.31
2.90739	2538.58	2764.79		2.90739	14622.8	32599.2		2.90739	2949.67	3342.27		2.90739	2615.46	4751.69
2.97662	2199.58	3217.21		2.97662	13594.3	33181		2.97662	2921.93	978.667		2.97662	2625.62	2582.54
3.04584	2739.32	2287.53		3.04584	16629	32340.3		3.04584	2201.93	1397.47		3.04584	5752.62	5424.23
3.11507	2191.32	1546		3.11507	12811.2	30249		3.11507	2559.07	1779.67		3.11507	2553.92	5110.69
3.18429	2292.32	961.158		3.18429	11783.3	30791		3.18429	2559.07	1779.67		3.18429	4906.54	8728.23
3.25351	3453.74	823.053		3.25351	9463.91	29661.2		3.25351	2191.07	2885.8		3.25351	4807.62	10837.2
3.32274	2475.89	859		3.32274	7324.39	26549		3.32274	2192.6	1833.67		3.32274	4170.23	15307.2
3.39196	3022.63	674.526		3.39196	7681	26772		3.39196	3096.93	2248		3.39196	3321.92	19658.4
3.46118	2810.16	778.053		3.46118	6301.57	24061.9		3.46118	3202.6	4726.27		3.46118	4816.08	18128.2
3.53041	2729.05	737.316		3.53041	6496.61	24135.1		3.53041	2320.4	12055.9		3.53041	4704.77	16458.2
3.59963	3258.21	295.368		3.59963	5627.35	23831.4		3.59963	3933.53	15507.5		3.59963	6612.77	19553.6
3.66886	2745.95	639.158		3.66886	8874.7	23671.7		3.66886	4653.4	18277.5		3.66886	9356.08	21796.8
3.73808	3148	802.526		3.73808	5855.26	24214.9		3.73808	5004	14480.4		3.73808	5670.54	27358.3
3.8073	2741.58	332.737		3.8073	7702.61	21342.2		3.8073	4318.47	10938.5		3.8073	5670.54	27358.3
3.87653	2598.16	286.684		3.87653	4401.22	20095		3.87653	3863.47	3540.33		3.87653	7276.69	21490.3
3.94575	2768.16	158.737		3.94575	3519.22	20021.1		3.94575	4116.67	2278		3.94575	6409.54	26316.2
4.01497	2612.68	251.526		4.01497	4746.87	17913.4		4.01497	4255.27	2508.47		4.01497	6070.08	26860.5
4.0842	2786.47	69.4211		4.0842	2881.04	16729		4.0842	3092.93	1751.33		4.0842	8636.15	24619.6
4.15342	2654.26	98.3158		4.15342	4098.22	14536.8		4.15342	3215.53	3117.6		4.15342	10255.2	28444.5
4.22264	3470.21	109.789		4.22264	5167.65	15919.5		4.22264	3184	5598.93		4.22264	7995.46	26568.3
4.29187	2902.89	203.789		4.29187	6833.96	15017.3		4.29187	3568.73	5491.87		4.29187	7995.46	26568.3
4.36109	2692.53	27.1053		4.36109	9456.17	16669.3		4.36109	3142.47	3308.2		4.36109	9031.23	29836.6
4.43032	2563	13.4211		4.43032	5240.17	18152.8		4.43032	3142.47	3308.2		4.43032	5754.77	23947.7
4.49954	2516.11	0		4.49954	7209.96	17171.1		4.49954	2189.8	2014.13		4.49954	5754.77	23947.7
4.56876	2832.47	230.105		4.56876	4804	14623.7		4.56876	2476.4	801.933		4.56876	3586.85	11109.8
4.63799	2463.58	214.526		4.63799	4276.57	10180.6		4.63799	2526.73	177.933		4.63799	2587.77	6223.23
4.70721	2403.11	540.895		4.70721	3814.17	6947.7		4.70721	2518.93	313.6		4.70721	2189.15	3348.77
4.77643	3113.21	653.263		4.77643	2932.52	7259.57		4.77643	3187.6	813.6		4.77643	2189.15	3348.77
4.84566	2601.42	749.579		4.84566	2787.3	4989.61		4.84566	3187.6	813.6		4.84566	2702.46	1075.46
4.91488	2512.37	1420.21		4.91488	3442.96	4658.57		4.91488	2328.33	1578.67		4.91488	2234.38	429.692
4.98411	2533.42	1831.26		4.98411	3281.17	3354.43		4.98411	2733.6	2075.8		4.98411	2234.38	429.692
5.05333	2533.42	1831.26		5.05333	3215.52	3953.78		5.05333	2980.53	2892.8		5.05333	3712.38	1083.08
5.12255	2776.95	3208.95		5.12255	2411.57	5289		5.12255	3246.4	1941.8		5.12255	5547.38	755.692
5.19178	3001.68	2887.16		5.19178	4015.87	6663.39		5.19178	2343.33	1675.2		5.19178	2878.38	1483.69
5.261	2900.16	5297.05		5.261	3272.65	11357.7		5.261	2487.53	2159.93		5.261	2928.08	2284.92
5.33022	3583.58	3483.16		5.33022	5133.22	13823.9		5.33022	3764.6	2035.4		5.33022	5078.23	5325.38
5.39945	3125.68	2879.26		5.39945	6430.65	20055.3		5.39945	3668.8	2988.73		5.39945	3335.46	8555.77
5.46867	2588.16	4388.42		5.46867	5629.83	22326.2		5.46867	3748.93	3733.47		5.46867	3335.46	8555.77
5.53789	2292	2771.89		5.53789	6075.83	21410.7		5.53789	2832.47	2431.53		5.53789	6323.77	12974.8
5.60712	3229.37	1619.26		5.60712	6444.61	21969.4		5.60712	2827.47	2564.8		5.60712	5986.08	13748.7
5.67634	3058.47	2016.05		5.67634	8157.7	21130.7		5.67634	3551.6	5330.73		5.67634	5176.85	11684.7
5.74557	2611.37	710.737		5.74557	4751.48	17290.6		5.74557	4446.67	8123.8		5.74557	3641.46	8494.54
5.81479	2776.68	1072.37		5.81479	3727.87	10998.1		5.81479	6635.2	11633.3		5.81479	3599.69	7492.69
5.88401	2387.37	710.368		5.88401	3497.39	7952.43		5.88401	7172.8	21125.1		5.88401	2567.62	7089.15
5.95324	2788.58	378.947		5.95324	2794.48	4843.96		5.95324	7169.33	22608.7		5.95324	7143	10416.4
6.02246	2828.37	33.8421		6.02246	3581.87	5475.3		6.02246	2849.67	13547.2		6.02246	4170.15	12149.2
6.09168	2237.68	141.947		6.09168	3728.17	6144.13		6.09168	2987.73	8251.6		6.09168	5380.69	15314.2
6.16091	2600.63	244.263		6.16091	4484.78	8474.91		6.16091	3661.2	5327.47		6.16091	6518.77	8596.54
6.23013	2348.79	173.579		6.23013	5802.09	6164.83		6.23013	3853.73	3684.2		6.23013	2288.15	9338.85
6.29936	2600.79	214.368		6.29936	4377	8327.61		6.29936	2418	1261.47		6.29936	3977.77	10476.3
6.36858	2324.05	87.6842		6.36858	8279.61	10076.3		6.36858	4257.27	1002.8		6.36858	3090.38	8897.54
6.4378	3976.21	83.3684		6.4378	6224.3	9582.91		6.4378	3739.93	500.733		6.4378	3448.69	9895.54
6.50703	2770.47	165.895		6.50703	5258.87	8101.13		6.50703	3741.27	168.533		6.50703	3079.08	11795.6
6.57625	2779.74	701.211		6.57625	7077.96	9039.09		6.57625	3741.27	168.533		6.57625	4356	10624.9
6.64547	2827.37	465.684		6.64547	2943.26	4777.83		6.64547	2498.67	279.6		6.64547	3766.54	6900.08
6.7147	2871.53	1.57895		6.7147	2699.43	3953.43		6.7147	3126.6	141		6.7147	5403.92	4031.23
6.78392	2402.68	587.947		6.78392	3019.22	2885.7		6.78392	2623.27	44.8667		6.78392	8061.77	2550.54
6.85314	2189.74	947.474		6.85314	2198.74	1685.39		6.85314	2566.33	0		6.85314	7553.54	684.769
6.92237	2757.37	433.579		6.92237	3132.91	549.478		6.92237	2190.8	107.867		6.92237	3955.31	1253.85
6.99159	2874.37	1278.84		6.99159	2969.61	767.304		6.99159	2185.8	261.667		6.99159	3132.62	1005
7.06082	3499.63	862.368		7.06082	3801.13	443.217		7.06082	2686.07	528.533		7.06082	2564.92	3254.92
7.13004	2384.05	1447.95		7.13004	2836.74	1059.26		7.13004	3855.33	89.1333		7.13004	3552.77	4931.69
7.19926	2194.26	1963.74		7.19926	2622.83	1861.74		7.19926	2270.4	0		7.19926	3962.38	11674.5
7.26849	2500.84	3289.89		7.26849	2776.96	2642.3		7.26849	2187.8	0		7.26849	7159.62	14493.7
7.33771	2482.11	3271.11		7.33771	3222.35	4108.57		7.33771	2272.07	38.1333		7.33771	3824.54	19501.1
7.40693	3351	3450.58		7.40693	3631.22	8304.91		7.40693	2190.67	161.8		7.40693	6261.15	21395.2
7.47616	2977.26	5092.84		7.47616	6235.61	12593		7.47616	2239	0		7.47616	8451.77	24003.4
7.54538	3491.21	3632.79		7.54538	6235.61	12593		7.54538	2635.2	138.667		7.54538	8169.69	20362.8
7.61461	2871.58	3842.74		7.61461	6331.39	15530.3		7.61461	2187.27	0		7.61461	7327	20906.2
7.68383	2202.63	3299.37		7.68383	9334.65	20595.9		7.68383	3450.8	148.933		7.68383	5883.46	17381.6
7.75305	2802.84	2313.32		7.75305	7320.43	23659		7.75305	2906.73	194.467		7.75305	5309	11814.3
7.82228	2951	2235.05		7.82228	7767	25493.9		7.82228	2906.73	194.467		7.82228	5782.69	7358.08
7.8915	2737.68	2163.84		7.8915	5890.7	28539.2		7.8915	2316	1.06667		7.8915	3655.54	9857.77
7.96072	4701.11	937		7.96072	9705.17	28058.3		7.96072	2567.47	348.133		7.96072	8748.69	10112.1
8.02995	3055.42	2856.89		8.02995	6685.74	28837.4		8.02995	2662.27	270.667		8.02995	3601.85	7785.85
8.09917	4884	4373.89		8.09917	7504.3	31802.8		8.09917	3075.8	0		8.09917	3369.54	3878.38
8.16839	3713.42	5844.74		8.16839	6579.65	30313.2		8.16839	4888.73	699.267		8.16839	3927.46	3076.54
8.23762	3083.84	7774.37		8.23762	7364.3	31329.1		8.23762	4888.73	699.267		8.23762	3180	1606.23
8.30684	4338.16	8095.74		8.30684	10605.9	33030.8		8.30684	2576.93	11.8667		8.30684	3031.69	702.077
8.37607	5538.47	12081.8		8.37607	12376.8	32162.3		8.37607	2185	95.7333		8.37607	2298.46	655.769
8.44529	5357.26	10426.4		8.44529	12777.5	32039.9		8.44529	3576.13	30.9333		8.44529	2240.46	423.462
8.51451	4616.05	11877.5		8.51451	14077.4	28919.4		8.51451	2868.33	0		8.51451	4166.46	472
8.58374	4189.68	9701.63		8.58374	13450.2	30600.9		8.58374	2198.73	391.067		8.58374	2626.46	1122.54
8.65296	2908.42	8105.79		8.65296	13443.7	27883		8.65296	2191.27	115.467		8.65296	2626.46	1122.54
8.72218	2502.84	7996.11		8.72218	11312.5	29172.2		8.72218	3063.67	123.467		8.72218	4838	1415.62
8.79141	2595.11	3752.84		8.79141	8983.13	28398.8		8.79141	2294.73	0		8.79141	5242.08	3440.08
8.86063	2235.42	4300.68		8.86063	8452.61	27472.2		8.86063	2504.47	103.2		8.86063	4792.85	5335.62
8.92986	2502.68	2423		8.92986	9856.57	27490.7		8.92986	2399.13	144.667		8.92986	8980.23	6841
8.99908	2851.58	1770.21		8.99908	9208.87	29500.7		8.99908	2952.6	494.467		8.99908	5762	11636.1
9.0683	2467	478.211		9.0683	11366.4	25188.1		9.0683	2186.67	93.6		9.0683	7317.46	20235.8
9.13753	3548.89	1080.74		9.13753	7609.96	24128		9.13753	4745.67	126.067		9.13753	7317.46	20235.8
9.20675	3115.68	860.947		9.20675	7114.83	25685.4		9.20675	3380.33	87.9333		9.20675	12518.4	20354.5
9.27597	4204.58	1231.26		9.27597	5427.13	21371.4		9.27597	3636.33	188.667		9.27597	8361.23	15903
9.3452	3277.74	562.895		9.3452	5256	17901.6		9.3452	4402.67	626		9.3452	8361.23	15903
9.41442	3633.68	1549.53		9.41442	4773.57	15076.7		9.41442	3486.67	39.7333		9.41442	5076.23	11136.5
9.48364	3537.47	651.368		9.48364	3268.48	13187.8		9.48364	3486.67	39.7333		9.48364	3942.92	11504.1
9.55287	2408.37	610.737		9.55287	3452.48	11796.2		9.55287	2185	102.2		9.55287	3488.54	3876.46
9.62209	2187.63	1407.63		9.62209	4306.04	13134.2		9.62209	2537	380.6		9.62209	3488.54	3876.46
9.69132	2790.95	906.421		9.69132	2578.61	11111.3		9.69132	3059.4	822.667		9.69132	5407.54	3334.85
9.76054	2650.26	1141.42		9.76054	3729.26	9142.22		9.76054	3153.53	1398.73		9.76054	2771.77	1409.15
9.82976	2396.84	3100.37		9.82976	3953.48	13173		9.82976	2302.13	1183.2		9.82976	2771.77	1409.15
9.89899	2746.84	3956.16		9.89899	5090.74	10968		9.89899	2659.6	1126.6		9.89899	3374.54	4606.23
9.96821	3082.53	5400		9.96821	4263.65	16451.9		9.96821	3705.6	1402		9.96821	2297.54	9260.69
10.0374	3178.26	5495.53		10.0374	4338.83	16444.4		10.0374	4603.67	5539.13		10.0374	3193.85	15183.7
10.1067	2662.53	5174.58		10.1067	4203.57	15863.3		10.1067	3322.33	9337.27		10.1067	5426.62	18634.2
10.1759	2595.11	4020.95		10.1759	5625.7	18201		10.1759	5288.33	21920.5		10.1759	4928.46	22874.7
10.2451	2803.89	2816.21		10.2451	3983.43	20110		10.2451	4183.87	19988.1		10.2451	5982	21830.3
10.3143	2942.84	2463.42		10.3143	4391.43	18723.6		10.3143	3804	21052.1		10.3143	5982	21830.3
10.3836	2633.42	1742.16		10.3836	3731.7	19696.7		10.3836	3175.4	17713.5		10.3836	4776.31	20541.4
10.4528	4005.16	1655.16		10.4528	4433.13	22271.1		10.4528	3638.47	15847.3		10.4528	3338.85	13450.9
10.522	3513.26	1460.11		10.522	4826.39	22017.5		10.522	3830.73	20108.7		10.522	3756.69	7388.77
10.5912	6241.05	1921.63		10.5912	4845.52	23294.3		10.5912	3837.87	25059.7		10.5912	5646.62	6933
10.6604	3522.63	3155.05		10.6604	8336.57	24570.2		10.6604	4083.4	25624.7		10.6604	5587.38	5202.54
10.7297	3857.74	2907.58		10.7297	6845	23953.4		10.7297	4176.93	19278.9		10.7297	2817.54	7132.23
10.7989	2886.89	3181.05		10.7989	8158.35	26413.3		10.7989	4478.8	14512.3		10.7989	2192.62	4265.77
10.8681	3272.37	3836.79		10.8681	7792.22	26481		10.8681	2191.27	9095.6		10.8681	2803.69	2461.92
				10.9373	6922	23672.1		10.9373	2186.2	2382.13		10.9373	2200.38	4008.77
				11.0066	4661.61	19036.1		11.0066	2890.13	2479.73		11.0066	2917.92	3866.69
				11.0758	4047.3	15019.5		11.0758	3111	4676.47		11.0758	2974.62	4826.85
				11.145	4064.52	11141.4		11.145	5089.6	7766.47		11.145	2499.69	8385.92
				11.2142	4220.39	11988.1		11.2142	3924.33	12971.3		11.2142	3360.15	14044.5
				11.2835	3636.17	9769.48		11.2835	4823.93	11770.3		11.2835	3550	20901.3
				11.3527	3094.91	9723.35		11.3527	4651.8	10494.8		11.3527	4271.77	25627.1
				11.4219	3027.52	10485.1		11.4219	3247.8	4797.53		11.4219	6918.08	24577.8
				11.4911	3875.35	11519.2		11.4911	2658.6	2814		11.4911	5432.62	30524.1
				11.5604	3361.7	13813		11.5604	3036.87	1172.33		11.5604	6684.54	23764.7
				11.6296	3616.39	18624.8		11.6296	3036.87	1172.33		11.6296	4922.85	20014.9
				11.6988	4454.22	16573.5		11.6988	2718.53	503.867		11.6988	3398.31	18100
				11.768	5483.17	20944.1		11.768	2691.73	333.267		11.768	2614.69	14212.8
				11.8373	5687.09	19068.2		11.8373	2552.73	833.933		11.8373	3732.15	8266.85
				11.9065	6105.7	17763		11.9065	3689.73	90.1333		11.9065	2663.31	4575.38
				11.9757	6586.96	15750.3		11.9757	2727	155.6		11.9757	3037	1073
				12.0449	7245.61	17106.6		12.0449	2726.2	266.733		12.0449	2862.85	1242.77
				12.1141	4190.78	14510.9		12.1141	2208.4	234.4		12.1141	2336.38	639.692
				12.1834	5433.74	14113.9		12.1834	2517.67	0		12.1834	3362.77	903.615
				12.2526	4586.57	13148.9		12.2526	2186.4	120.267		12.2526	2433.62	924.385
				12.3218	3055.91	10372.5		12.3218	2191.67	560.467		12.3218	2652.62	2158.08
				12.391	2939.35	8004.91		12.391				12.391	2504.54	2068.77
				12.4603	3669.3	4497.13		12.4603				12.4603	3531.31	5438.23
				12.5295	3669.3	4497.13		12.5295				12.5295	4565.23	4182.77
				12.5987	2542.65	2540.3		12.5987				12.5987	4946.92	6372.77
				12.6679	2839.78	1994		12.6679				12.6679	3964.38	8020.23
				12.7372	2409.7	1070.83		12.7372				12.7372	2382.85	11352.6
				12.8064	2374.17	1797.65		12.8064				12.8064	3080.31	6741.77
				12.8756	2572.65	1402.35
				12.9448	3340.74	2552.65
				13.0141	2812.78	2735.35
				13.0833	5524.74	5397.65
				13.1525	2784.78	9568.22
				13.2217	3536.61	9471.91
				13.2909	3689.3	14940.5
				13.3602	5681.17	14712.7
				13.4294	3772.26	15667.6
				13.4986	4683.91	18763.7
				13.5678	4330.74	19751.9
				13.6371	6052.87	20793.8
				13.7063	4458.7	24767.6

## Sheet: Fig.3c
Hela Ctrl	Hela IR	H-RNH1 Ctrl	H-RNH1 IR
1.80674	8.61111	0.628931	3.80435
2.57998	8.03324	0.425532	1.95531
0.0818331	3.48399	2.15054	0.0958977
0.489642	0.251889	0.884956	1.25681
5.33033	2.8	0.403226	0.657462
4.06699	9.76562	0.552721	0.43554
1.18577	0.309757	0.583516	0.261952
3.68098	5.08475	1.32743	1.21448
1.76471	8.04416	3.06834	0.178196
0.926999	6.13718	0.230592	0.576132
0.839748	9.96503	1.75439	2.76625
4.52261	0.478469	0.30581	0.667557
1.44033	8.51064	0	1.71306
2.6699	2.64778	0.556507	1.812
2.22222	3.21559	0.673968	1.73963
1.93548	0.792602	0.849257	1.99892		Ordinary one-way ANOVA
1.35974	4.6875	0.58651	0.542083		Table Analyzed	Spot S9,6 staining pixeles sin outlayer
0.962627	6.98758	0.473017	0.123609		Data sets analyzed	A-D
4.83092	7.19258	1.62842	1.08303
0.711893	5.36429	0.576369	1.58103		ANOVA summary
0.622255	3.41107	0	1.51515		F	21.82
0.991132	1.87227	0.740741	0.268577		P value	<0,0001
3.25655	3.39138	1.44928	1.98238		P value summary	****
1.92926	3.84226	2.5641	0		Significant diff. among means (P < 0.05)?	Yes
1.48976	0.717622	3.68311	0.105485		R squared	0.1987
0.415167	0.982801	2.05392	0.19802
0.562852	5.68182	0.235294	0.56391		Brown-Forsythe test
0.462321	4.65116	1.12705	0.64154		F (DFn, DFd)	27,98 (3, 264)
0.414157	5.38462	1.20482	1.10323		P value	<0,0001
1.37566	1.07212	2.05656	0.162587		P value summary	****
2.89855	6.91244	0.97589	0.523865		Are SDs significantly different (P < 0.05)?	Yes
3.71353	4.79452	1.84162	0.551471
2.3845	4.0724	0.645161	0.646678		Bartlett's test
0.947867	6.89655	0.743494	0.165017		Bartlett's statistic (corrected)	116.6
1.83616	4.7619	1.94963	0.547945		P value	<0,0001
1.79655	3.72671	2.06767	1.6		P value summary	****
4.22535	1.24654	1.3587	1.55367		Are SDs significantly different (P < 0.05)?	Yes
1.04439	3.11526	2.21729	0.265252
1.99045	2.08333	0.744879	0.626959		ANOVA table	SS	DF	MS	F (DFn, DFd)	P value
1.17925	5.14403	2.22222	0.914634		Treatment (between columns)	193.5	3	64.51	F (3, 264) = 21,82	P<0,0001
4.09836	4.4898	0.328947	3.23974		Residual (within columns)	780.4	264	2.956
0.885668	4.82143	2.24852	0.225225		Total	973.9	267
1.50602	5.06912	1.85185	2.10773
2.14148	1.22699	1.0043	1.92498		Data summary
0.302663	4.2623	0.988264	0.462487		Number of treatments (columns)	4
2.6298	2.7027	0.335432	0.102041		Number of values (total)	268
1.15962	0.115687	0.435465	2.63736
0.702811	4.34783	1.13247	0.606061
0.209644	8.61475	1.55643	0.290276		Number of families	1
4.28177	0.502779	0.159635	1.46699		Number of comparisons per family	6
0.551065	0.614512	1.50542	0.195312		Alpha	0.05
1.89873	2.92208	1.25622	3.05981
0.833333	0.816604	1.35624	1.89076		Tukey's multiple comparisons test	Mean Diff,	95,00% CI of diff,	Below threshold?	Summary	Adjusted P Value
4.02802	0.812733	2.48501	1.24224		Hela Ctrl vs. Hela IR	-1.127	-1,863 to -0,3916	Yes	***	0.0006	A-B
1.64804	1.7562	1.66559	1.1988		Hela Ctrl vs. H-RNH1 Ctrl	0.8005	0,005104 to 1,596	Yes	*	0.0479	A-C
1.29032	1.77292	0.594139	0.683761		Hela Ctrl vs. H-RNH1 IR	0.8956	0,08971 to 1,701	Yes	*	0.0227	A-D
5.66572	0.30581	0.866126	0.273544		Hela IR vs. H-RNH1 Ctrl	1.928	1,182 to 2,674	Yes	****	<0,0001	B-C
5.20095	2.10194	0.235353			Hela IR vs. H-RNH1 IR	2.023	1,266 to 2,780	Yes	****	<0,0001	B-D
0.877535	2.49458	1.02125			H-RNH1 Ctrl vs. H-RNH1 IR	0.09507	-0,7202 to 0,9103	No	ns	0.9905	C-D
0.936123	0.749465	0.452215
0.810654	0.678629	0.124523			Test details	Mean 1	Mean 2	Mean Diff,	SE of diff,	n1	n2	q	DF
0.559806	1.12867				Hela Ctrl vs. Hela IR	1.93	3.057	-1.127	0.2845	64	85	5.603	264
1.58562	0.989373				Hela Ctrl vs. H-RNH1 Ctrl	1.93	1.13	0.8005	0.3077	64	61	3.68	264
2.78396	0.528541				Hela Ctrl vs. H-RNH1 IR	1.93	1.035	0.8956	0.3117	64	58	4.063	264
	0.318656				Hela IR vs. H-RNH1 Ctrl	3.057	1.13	1.928	0.2885	85	61	9.45	264
	0.486855				Hela IR vs. H-RNH1 IR	3.057	1.035	2.023	0.2928	85	58	9.77	264
	0.825593				H-RNH1 Ctrl vs. H-RNH1 IR	1.13	1.035	0.09507	0.3153	61	58	0.4264	264
	1.02627
	0.415129
	0
	0.3276
	2.513
	5.34091
	1.15361
	0.999231
	1.72612
	0.557769
	1.11111
	3.327
	1.08965
	1.48423
	1.39838
	3.24302
	1.14318
	1.44766

[truncated: 35 more sheets: Fig.3d, Fig.3e, Fig.3f, Fig.4b, Fig.4d, Fig. 4e, Fig. 4f, Fig.4g, Fig. 4h, Fig.5a, Fig.5b, Fig.5c, Fig.5d, Fig.6b, Fig. 6c, Supplementary Fig.1a, Supplementary Fig.1b, Supplementary Fig.1c-d, Supplementary Fig. 2a, Supplementary Fig. 2b …]
